# Supplementary material for: The contribution of common and rare genetic variants to variation in metabolic traits in 288,137 East Asians
Source: Nat Commun. 2022 Nov 4;13:6642. doi: 10.1038/s41467-022-34163-2 (PMC9636136; doi:10.1038/s41467-022-34163-2)
Supplement: Supplementary file 3 — Supplementary Data 1-24 [file 41467_2022_34163_MOESM3_ESM.xlsx]

## Sheet: List of Supplementary Data
List of supplementary data
Supplementary Data 1. Demographic characteristics of study samples
Supplementary Data 2. Common variants associated with a given metabolic trait in the discovery stage (KBA)
Supplementary Data 3. Genetic correlations of KBA and BBJ
Supplementary Data 4. Common variants associated with a given metabolic trait in meta-analysis combinig KBA and BBJ studies
Supplementary Data 5. Conditional analysis results of common variants
Supplementary Data 6. Summary of association results
Supplementary Data 7. Association results of rare variants for a given metabolic trait
Supplementary Data 8. Previously reported low-frequency or rare variants associated with biochemical traits
Supplementary Data 9. Conditional analysis results for common and rare variants
Supplementary Data 10. Variants diminished after conditional analysis with other variants resided in the same locus.
Supplementary Data 11. Haplotype analysis results for common and rare variants
Supplementary Data 12. Haplotype analysis results using independently associated variants
Supplementary Data 13. Variants used for CV-GRS
Supplementary Data 14. GRS association with traits using common variants discovered in this study (CV-GRS and ALL-GRS)
Supplementary Data 15. Increased level of traits for top high GRS group (CV-GRS)
Supplementary Data 16. Variants used for ALL-GRS
Supplementary Data 17. Interplay of common and rare variants for inherited risk of metabolic traits
Supplementary Data 18. CV-GRS association with traits and T2D using all loci discovered in this study
Supplementary Data 19. GRSs using Glycemic or erythrocytic variants in association to T2D(CV-GRS)
Supplementary Data 20. FPG associated rare variant tested for an association with T2D
Supplementary Data 21. Previously reported T2D variants used for T2D-GRS construction
Supplementary Data 22. Risk of T2D by T2D-GRS and glycemic traits dervied GRSs
Supplementary Data 23. Ancestry specific and Trans-ethnic weighted CV-GRS
Supplementary Data 24. Prevalence of T2D in PRS groups stratified by the presence of a rare protective allele

## Sheet: Suppl_Data1
Supplementary Data 1. Demographic characteristics of study samples
Characteristics	Total	Ansan and Ansung	HEXA	CAVAS	Transformationa	Exclusion criteriab
Number of samples	125872	7612	99256	19004
General information
Age (years)	54.0 ± 8.73	52.1 ± 8.85	53.3 ± 8.28	58.6 ± 9.47
Female, n (%)	80,146 (63.67)	3,937 (51.72)	64,331 (64.81)	11,878 (62.50)
Biochemical measures
FPG (mg/dL) (n=109,942)	90.26 ± 10.18	83.01 ± 8.56	90.46 ± 9.85	93.50 ± 9.69	Rank-based inverse normal transformation	on T2D treatment (medication, lifestyle change(health diet, physical activity) prescribed by doctor, n=7,485), fasting plasma glucose ≥7.0mmol/L (126 mg/dL) (n=6,434), plasma glucose 2-h after ingestion of 75gm oral glucose load ≥11.1 mmol/L (200mg/dL, when available) (n=526 for Ansung and Ansan only) or HbA1c ≥6.5% (when available) (n=4,864)
HbA1c (%) (n=51,385)	5.52 ± 0.35	5.54 ± 0.35	5.56 ± 0.33	5.41 ± 0.38	Rank-based inverse normal transformation
TC (mg/dL) (n=120,561)	197.69 ± 35.56	192.00 ± 35.83	198.10 ± 35.39	197.93 ± 36.10	Z-score	lipid-lowering therapy (medication, lifestyle change(health diet, physical activity) prescribed by doctor
TG (mg/dL) (n=120,377)	131.08 ± 91.22	161.83 ± 103.46	125.88 ± 88.65	145.29 ± 94.82	Common log transformation + Z-score
HDL (mg/dL) (n=120,559)	51.70 ± 12.91	44.76 ± 10.08	53.49 ± 12.85	45.25 ± 11.09	Z-score
LDL (mg/dL) (n=118,303)	120.66 ± 31.91	116.18 ± 32.09	120.23 ± 31.76	124.74 ± 32.22	Z-score	lipid-lowering therapy (medication, lifestyle change(health diet, physical activity) prescribed by doctor or TG > 400 mg/dL
ALT (IU/L) (n=109,562)	23.42 ± 18.85	27.75 ± 27.35	21.78 ± 16.67	23.88 ± 16.50	Common log transformation + Z-score	diagnosed as (chronic) hepatitis/cirrhosis/hepatocellular carcinoma (available), steroid, oral contraceptive, antasthmatic, or female sex hormone
AST (IU/L) (n=109,724)	25.19 ± 15.43	29.26 ± 16.38	23.16 ± 12.00	26.38 ± 18.81	Common log transformation + Z-score
GGT (IU/L) (n=103,223)	30.88 ± 45.84	34.59 ± 59.35	29.39 ± 33.62	31.34 ± 53.75	Common log transformation + Z-score
aFor meta-analysis, each trait was transformed to follow a normal distriubtion as performed in the Biobank of Japan GWAS study (Kanai et al. Nature Genetics 2018)
bExclusion criteria were selected as likely influencing biochemical traits (Kim et al. Nature Genetics 2011)

## Sheet: Suppl_Data2
Supplementary Data 2. Common variants associated with a given metabolic trait in the discovery stage (KBA)
Chromosomal positions are based on hg19. Effect size and Effect allele frequency(Eff.freq) are based on effect allele. 'Lost in Stage 2' is marked as 'Lost' if the signal was not significant (P < 5.56e-9) in the 2nd stage of meta-analysis comprising KBA and BBJ GWA results. Locus Start: the first genomic position of the variants (P < 5.56e-9) within the locus, Locus End: the last genomic position…
Discovery																	Replication (UKB)							Annotation
Trait	Novelty	rsID	CHR	POS	Effect_Allele	Other_Allele	Eff.Freq(this_study)	Effect	StdErr	P-value	Direction	HetPVal	START	END	LENG	Not_identified_in_meta-analysis(KBA+BBJ)	BETA	SE	P	AAF	MAF	N	INFO	Gene	Nearest Gene(Upstream Downstream)	Gene(eQTL)	Annotation	1000G_AFR	1000G_AMR	1000G_EAS	1000G_EUR	1000G_SAS	GnomAD_EAS	GnomAD_EUR
FPG	Novel	rs11210771	1	43444560	C	T	0.6385	0.0291	0.0045	7.737e-11	++	0.1206	43413653	43458388	44735	-	0.0131164	0.00297939	1.071e-05	0.712087	0.287911	278221	0.98873	SLC2A1-AS1	-	SLC2A1-AS1(SLC2A1)	non-coding intronic	0.5688	0.647	0.6012	0.7107	0.6564	0.637728	0.702956
FPG	Known	rs1260326	2	27730940	C	T	0.4517	0.0776	0.0043	3.489e-73	++	0.4308	27362371	28006684	644313	-	0.034537	0.00274194	2.27713e-36	0.606388	0.393612	278221	1	GCKR	-	GCKR(SNX17FNDC4NRBP1AC074117.10KRTCAP3PPM1GATRAID)	coding nonsyndownstreamnon-coding	0.9062	0.6383	0.5188	0.5895	0.7996	0.499351	0.600468
FPG	Novel	rs146841961	2	37575181	ATCTCTC	A	0.5563	0.029	0.0043	1.466e-11	++	0.3727	37460817	37575181	114364	-	-	-	-	-	-	-	-	QPCT	-	-	intronicnon-coding intronic	0.6	0.5	0.5	0.5	0.5	0.568093	0.478293
FPG	Known	rs12712928	2	45192080	C	G	0.3741	0.0776	0.0045	1.84e-67	++	0.1802	45149003	45276556	127553	-	0.0388517	0.00360249	4.11819e-27	0.170233	0.170233	278221	0.980666	AC012354.6	-	AC012354.6(SIX3 SIX3-AS1)	non-coding intronic	0.1717	0.2421	0.4454	0.1332	0.2669	0.449677	0.15744
FPG	Novel	rs1912980	2	60581855	T	C	0.3358	-0.0301	0.0045	2.672e-11	--	0.6618	60579624	60586707	7083	-	-0.00359238	0.00270006	0.183361	0.446507	0.446507	278221	0.998315	AC007381.3	AC007381.3 AC007381.2	AC007381.3(RP11-493E12.2)	upstream	0.438	0.5447	0.6567	0.4483	0.5031	0.319588	0.445285
FPG	Known	rs12053049	2	169767148	C	T	0.3538	0.1024	0.0045	7.24e-115	++	0.3463	169536283	169818302	282019	-	0.114841	0.0119475	7.16149e-22	0.0127724	0.0127724	278221	0.996812	SPC25	-	-	intronicnon-coding intronic	0.1006	0.0634	0.3065	0.0149	0.1196	0.273427	0.0165932
FPG	Known	rs3813814	2	173599819	A	G	0.4308	-0.0613	0.0043	1.711e-45	--	0.6581	173294454	173753777	459323	-	-0.00695155	0.00321767	0.0307402	0.774793	0.225206	278221	0.994494	RAPGEF4-AS1	-	RAPGEF4-AS1	upstreamnon-coding intronic	0.7247	0.7118	0.4782	0.7942	0.7515	0.45801	0.759466
FPG	Novel	rs832189	3	63841942	C	T	0.6387	0.0316	0.0045	1.624e-12	++	0.7367	63788094	64011584	223490	-	0.00543574	0.0035464	0.125339	0.826337	0.173664	278221	0.996047	THOC7	-	THOC7(AC136289.1)	intronicnon-coding intronic	0.3986	0.1023	0.3581	0.1471	0.1207	0.63489	0.794798
FPG	Novel	rs1250123	4	1264864	G	A	0.5721	0.0261	0.0043	1.645e-09	++	0.9494	1259966	1274734	14768	-	0.0111915	0.00361786	0.00197899	0.835629	0.16437	278221	0.998136	CTBP1-AS2	-	CTBP1-AS2(MAEA CRIPAK CTBP1 RP11-20I20.4)	non-coding intronic	0.41	0.6124	0.5546	0.8161	0.7873	0.558366	0.841521
FPG	Novel	rs147834269	4	6303731	A	G	0.0317	-0.0825	0.012	6.467e-12	--	0.3892	6303731	6303731	0	-	-	-	-	-	-	-	-	WFS1	-	-	coding nonsynnon-codingdownstream	0	0	0.0129	0	0	0.00128205	0.000259269
FPG	Known	rs9379084	6	7231843	A	G	0.1622	-0.0348	0.0058	1.627e-09	--	0.4904	7231843	7231843	0	-	-0.0287119	0.00431539	2.86976e-11	0.116015	0.116016	278221	0.941609	RREB1	-	-	coding nonsyndownstream	0.0061	0.111	0.1587	0.1322	0.1063	0.131105	0.111841
FPG	Known	rs10440833	6	20688121	A	T	0.4618	0.0511	0.0043	1.31e-32	++	0.238	20525488	20836349	310861	-	0.0209886	0.00306008	6.95742e-12	0.26134	0.26134	278221	0.996719	CDKAL1	-	-	intronic	0.2277	0.2421	0.3849	0.2783	0.2587	0.364166	0.286616
FPG	Known	rs742761	6	39046655	T	C	0.2108	-0.0481	0.0053	8.764e-20	--	0.482	39019617	39054589	34972	-	-0.00324702	0.0050644	0.521429	0.0764357	0.0764357	278221	0.991465	GLP1R	-	GLP1R	intronic	0.0416	0.1138	0.2302	0.0865	0.1912	0.22416	0.0784963
FPG	Known	rs11309324	6	117266057	C	CA	0.6005	0.0334	0.0044	1.654e-14	++	0.5923	117199790	117378077	178287	-	0.0233486	0.00345023	1.31507e-11	0.814785	0.185216	278221	0.995659	FAM26F	RFX6 RPS29P13	(FAM26F)	protein_coding pseudogene	0.7209	0.7147	0.5635	0.7714	0.5327	0.611619	0.76762
FPG	Known	rs35700246	6	153421680	G	GA	0.8945	0.0473	0.007	1.427e-11	++	0.1472	153413309	153447550	34241	-	0.00918655	0.00341109	0.00707868	0.808615	0.191384	278221	0.992721	RGS17	-	-	intronic	0.9834	0.7507	0.9117	0.8052	0.8108	0.921493	0.817355
FPG	Known	rs10487796	7	15063430	A	T	0.3224	-0.0672	0.0046	3.572e-49	--	0.5791	14859137	15066045	206908	-	-0.0394958	0.00269483	1.28358e-48	0.451884	0.451885	278221	0.999068	AC006045.3	AC006045.3 AC006458.3	-	intergenic	0.2428	0.5231	0.3155	0.4881	0.3824	0.332471	0.461063
FPG	Known	rs1799884	7	44229068	T	C	0.1822	0.1201	0.0055	1.91e-105	++	0.213	44050898	44314040	263142	-	0.12094	0.00350246	1.01646e-260	0.177629	0.177629	278221	1	GCK	-	GCK	upstreamnon-coding intronic	0.1641	0.1931	0.1815	0.1779	0.1258	0.187259	0.162008
FPG	Known	rs11774700	8	118220270	C	T	0.4191	-0.0648	0.0044	4.719e-49	--	0.5799	118009029	118236975	227946	-	-0.0363888	0.00292223	1.38641e-35	0.309799	0.3098	278221	0.98411	SLC30A8	SLC30A8 SNORA31	-	intergenic	0.118	0.281	0.4633	0.2793	0.2689	0.454955	0.316145
FPG	Known	rs58117295	9	628916	C	T	0.17	0.0735	0.0058	9.834e-37	++	0.8092	520337	743744	223407	-	-	-	-	-	-	-	-	KANK1	-	-	intronicnon-coding intronic	0.1861	0.0303	0.2222	0.007	0.0133	0.238701	0.00471266
FPG	Known	rs4237150	9	4290085	C	G	0.4114	0.0491	0.0044	2.147e-29	++	0.01674	4257586	4298589	41003	-	0.0236654	0.00273422	4.94268e-18	0.400758	0.400758	278221	0.997707	GLIS3	-	-	intronicnon-coding intronic	0.5424	0.4971	0.4573	0.4473	0.5286	0.443517	0.425781
FPG	Known	rs10965248	9	22132878	C	T	0.4375	-0.0653	0.0043	7.813e-52	--	0.7823	22128600	22139220	10620	-	-0.0233465	0.00350792	2.83112e-11	0.178877	0.178877	278221	0.996316	CDKN2B-AS1	CDKN2B-AS1 RP11-408N14.1		intergenic	0.0673	0.1297	0.4395	0.173	0.1513	0.397683	0.165541
FPG	Known	rs9411372	9	136134068	A	G	0.256	0.0335	0.0049	8.44e-12	++	0.2765	136131651	136155000	23349	-	0.117326	0.102748	0.253504	0.000186289	0.000186289	278221	0.914153	ABO	-	-	non-coding intronic	0.57110.0	0.0014	0.1696	0.001	0.0061	0.209615	0.00129719
FPG	Novel	rs148829035	10	26499911	GCA	G	0.3142	-0.0319	0.0048	2.908e-11	--	0.7954	26490556	26525231	34675	-	-	-	-	-	-	-	-	MYO3A	-	-	intronic	0.5711	0.268	0.3294	0.17	0.2178	0.283592	0.170313
FPG	Novel	rs10882288	10	95389876	T	C	0.4543	-0.0262	0.0043	9.341e-10	--	0.8562	95386207	95390919	4712	Yes	-0.0124856	0.0028463	1.15167e-05	0.332625	0.332625	278221	0.999055	PDE6C	-	-	intronic	0.4486	0.3876	0.4722	0.3459	0.2935	0.444877	0.325977
FPG	Known	rs34083578	10	112989611	T	C	0.0424	-0.0737	0.0106	3.379e-12	--	0.9555	112614210	113050963	436753	-	-0.0531439	0.00471844	2.02759e-29	0.0900576	0.0900576	278221	0.986644	BTBD7P2	RP11-479A21.1 BTBD7P2	-	intergenic	0.118	0.0749	0.0476	0.0775	0.1626	0.0313316	0.081296
FPG	Known	rs60808706	11	2857233	A	G	0.3925	-0.0576	0.0045	3.581e-37	--	0.541	2821065	2858636	37571	-	-0.020639	0.00616659	0.00081729	0.0504972	0.0504973	278221	0.986506	KCNQ1	-	-	intronicnon-coding intronic	0.2156	0.281	0.369	0.0537	0.0164	0.352903	0.0582093
FPG	Known	rs174546	11	61569830	T	C	0.2979	-0.0486	0.0051	8.389e-22	--	0.3565	61389172	61638233	249061	-	-0.0226131	0.00281834	1.03123e-15	0.345479	0.345479	278221	1	FADS1	-	FADS2 FADS1	intronic3utr3downstream	0.0219	0.5865	0.5665	0.3469	0.137	0.578368	0.342471
FPG	Known	rs148527516	11	72461812	AG	A	0.0613	-0.0604	0.0089	1.089e-11	--	0.0804	72424634	72810325	385691	-	-0.0171036	0.00367775	3.31179e-06	0.158406	0.158406	278221	0.993637	ARAP1	-	ARAP1(PDE2ASTARD10)	intronic	0.0431	0.0937	0.0794	0.1521	0.2219	0.0725289	0.165193
FPG	Known	rs10830963	11	92708710	G	C	0.4318	0.1021	0.0043	3.07e-125	++	0.1253	92656189	92802833	146644	-	-0.0178818	0.00300189	2.57464e-09	0.273975	0.273975	278221	1	MTNR1B	-	-	intronic	0.0272	0.1931	0.4226	0.2883	0.4264	0.431234	0.289115
FPG	Known	rs138229262	12	97853954	C	CA	0.438	-0.0297	0.0043	6.376e-12	--	0.8372	97850215	97855512	5297	-	-0.0258673	0.00346641	8.52888e-14	0.193741	0.193741	278221	0.955862	RMST	-	-	non-coding intronic	0.1906	0.2594	0.4187	0.1769	0.3507	0.386866	0.135347
FPG	Known	rs671	12	112241766	A	G	0.1546	-0.0953	0.0059	2.032e-59	--	0.004333	110133263	113944048	3810785	-	-0.30774	0.377969	0.415535	1.25799e-05	0	278221	1	ALDH2	-	-	coding nonsyn3utr	0.0015	0.0029	0.1736	0	0	0.267141	0
FPG	Novel	rs4992759	12	133140409	C	T	0.8227	-0.0454	0.0057	1.848e-15	--	0.3538	133049093	133166317	117224	-	-0.011746	0.00278689	2.50163e-05	0.386408	0.386408	278221	0.975692	FBRSL1	-	-	intronicnon-coding intronic	0.6959	0.6066	0.8581	0.4006	0.5031	0.0315068	0.0235658
FPG	Known	rs34238147	13	26776255	A	G	0.4489	0.0301	0.0043	3.239e-12	++	0.5616	26768778	26984194	215416	-	0.0281951	0.00319407	1.07801e-18	0.228898	0.228898	278221	0.996084	CDK8	-	(CDK8)	non-coding intronic	0.0666	0.33	0.4127	0.2247	0.1902	0.38163	0.213071
FPG	Known	rs3812861	13	28493489	T	A	0.4542	0.0451	0.0043	2.604e-25	++	0.5372	28453210	28502874	49664	-	0.0340968	0.00323987	6.76375e-26	0.220277	0.220277	278221	0.994373	PDX1-AS1	-	-	non-coding intronic	0.177	0.3112	0.4276	0.2276	0.1554	0.569936	0.323364
FPG	Known	rs2858980	13	33554587	A	G	0.8336	-0.0403	0.0058	2.524e-12	--	0.8995	33554084	33562505	8421	-	-0.0350459	0.00360052	2.18632e-22	0.833411	0.166589	278221	1	TOMM22P3	TOMM22P3 KL	-	intergenic	0.3132	0.7133	0.8204	0.837	0.8272	0.777992	0.834134
FPG	Known	rs7161785	15	62395224	C	G	0.4594	-0.055	0.0043	6.891e-38	--	0.9861	62129101	62418835	289734	-	0.0158681	0.00270693	4.57777e-09	0.429713	0.429713	278221	0.998804	C2CD4A	NPM1P47 C2CD4B	(VPS13CC2CD4A)	intergenic	0.7133	0.513	0.37	0.4125	0.3998	0.340645	0.437256
FPG	Known	rs4965430	15	99268850	G	C	0.4866	-0.0291	0.0044	2.287e-11	--	0.4063	99249029	99295650	46621	-	-0.00982652	0.00278618	0.000420564	0.628288	0.371713	278221	0.992044	IGF1R	-	IGF1R	intronicnon-coding intronic	0.295	0.5303	0.5308	0.6402	0.5031	0.502581	0.616576
FPG	Known	rs7219123	17	17337839	C	G	0.4472	-0.0256	0.0043	3.213e-09	--	0.6033	17337561	17340512	2951	-	-0.0143491	0.00274594	1.73754e-07	0.590648	0.409352	278221	0.988761	RASD1	AC073621.2 TSEN15P1	(RASD1)	intergenic	0.8828	0.5231	0.4593	0.5557	0.7035	0.422879	0.565364
FPG	Novel	rs2302783	17	66447073	C	T	0.5489	-0.0284	0.0043	3.04e-11	--	0.3417	66444335	66469400	25065	-	-0.0185667	0.00296627	3.87362e-10	0.714324	0.285676	278221	1	WIPI1	-	WIPI1(PRKAR1A)	intronicnon-coding intronic	0.6505	0.6412	0.5317	0.7217	0.7444	0.5323	0.729161
FPG	Known	rs1964272	19	46190268	A	G	0.3702	-0.0279	0.0044	3.71e-10	--	0.5211	46178886	46203083	24197	-	-0.0176547	0.00268501	4.86427e-11	0.484816	0.484817	278221	0.999244	SNRPD2	GIPR SNRPD2	SNRPD2(DMWD)	downstream	0.2738	0.5476	0.4405	0.503	0.4806	0.417313	0.494524
FPG	Known	rs1974	20	22562311	A	G	0.1355	-0.0867	0.0062	8.535e-44	--	0.4069	22516184	22682057	165873	-	-0.060859	0.00706435	7.03292e-18	0.0376452	0.0376452	278221	0.99308	FOXA2	-	FOXA2(RP4-788L20.3)	3utr	0.5136	0.0648	0.1567	0.0686	0.0429	0.155084	0.0470596
FPG	Novel	rs1757697	20	62137971	G	A	0.3011	-0.0339	0.0047	4.586e-13	--	0.5474	62135595	62152519	16924	-	-0.00906262	0.00348392	0.00928843	0.182269	0.182269	278221	0.993375	PPDPF	RP4-697K14.3 TSEN15P1	(PPDPFPTK6)	downstream	0.677	0.3588	0.2966	0.1928	0.3149	0.309278	0.179216
HbA1c	Known	rs3093638	1	25685484	A	G	0.6653	-0.0529	0.0066	1.187e-15	--	0.04539	25529038	25863694	334656	-	-0.00561279	0.00258269	0.0297634	0.439338	0.439338	303833	0.999721	TMEM50A	-	TMEM50A(RHCE RHD SDHDP6 RP3-465N24.5 TMEM57,rsRP1 RP3-465N24.6)	intronicnon-coding intronic	0.0991	0.487	0.7569	0.4433	0.681	0.718629	0.450989
HbA1c	Known	rs72898974	1	50975971	T	C	0.1047	-0.0612	0.0102	1.93e-09	--	0.2485	50975971	51499822	523851	Yes	-0.0334694	0.0045189	1.29968e-13	0.0885273	0.0885273	303833	0.997173	CDKN2C	-	(CDKN2C)	intronic	0.0136	0.0634	0.0794	0.0934	0.0603	0.0920206	0.0791899
HbA1c	Known	rs60724735	1	156297288	C	T	0.2333	-0.1019	0.0074	1.179e-43	--	0.4258	156146825	156338968	192143	-	0.00434208	0.00282567	0.124379	0.289908	0.289909	303833	0.9997	CCT3	-	-	intronicnon-coding intronic	0.059	0.2738	0.2252	0.2694	0.2229	0.242542	0.299291
HbA1c	Known	rs2251963	1	158582543	A	G	0.4154	0.0621	0.0063	9.016e-23	++	0.3783	158438974	158677087	238113	-	0.0922358	0.00289911	9.2569e-222	0.265089	0.265089	303833	0.99895	SPTA1	-	SPTA1	intronicnon-coding5upstream3downstream	0.2224	0.3127	0.4306	0.2763	0.1677	0.43961	0.264877
HbA1c	Known	rs340515	2	45188370	T	G	0.6153	-0.0655	0.0065	4.79e-24	--	0.9273	45183385	45243856	60471	-	-0.0108613	0.0026808	5.09036e-05	0.361906	0.361906	303833	0.995087	AC012354.6	-	AC012354.6	non-coding	0.8306	0.5216	0.5387	0.3827	0.5358	0.540593	0.400364
HbA1c	Known	rs12053049	2	169767148	C	T	0.3538	0.0712	0.0066	3.148e-27	++	0.6755	169692369	169814655	122286	-	0.101213	0.0114331	8.59566e-19	0.0127896	0.0127896	303833	0.996838	SPC25	-	-	intronicnon-coding intronic	0.1006	0.0634	0.3065	0.0149	0.1196	0.273427	0.0165932
HbA1c	Known	rs1045661	2	175292888	C	G	0.2349	0.0712	0.0074	4.421e-22	++	0.7388	175189230	175326259	137029	-	0.0447449	0.00274522	1.05998e-59	0.32149	0.32149	303833	0.99886	SCRN3	-	SCRN3(GPR155CIR1)	downstream3utrnon-coding	0.0832	0.1974	0.2143	0.3827	0.2301	0.204108	0.322367
HbA1c	Novel	rs507131	3	195789428	A	C	0.397	-0.0496	0.0064	8.092e-15	--	0.493	195651264	195835468	184204	-	-0.0125919	0.00502373	0.0121947	0.929864	0.0701354	303833	0.998875	TFRC	-	-	intronicnon-coding intronicupstreamnon-coding	0.5151	0.7291	0.3194	0.9394	0.8507	0.329049	0.931359
HbA1c	Novel	rs11569142	4	110931939	T	G	0.2482	-0.0496	0.0073	1.013e-11	--	0.4034	110890089	110963648	73559	-	0.0643014	0.134898	0.633601	0.000104372	0.000104372	303833	0.866633	EGF	-	-	intronicnon-coding intronic	0.0045	0	0.247	0	0.1892	0.261598	0.000519009
HbA1c	Known	rs4565031	4	145044759	A	G	0.5115	0.0376	0.0063	2.109e-09	++	0.02294	145042250	145044759	2509	Yes	0.0514801	0.00258699	4.67211e-88	0.548701	0.451299	303833	0.989611	RP11-673E1.4 GYPA		RP11-673E1.4 GYPA	non-coding intronic	0.4894	0.611	0.5575	0.5457	0.6033	0.548077	0.576169
HbA1c	Known	rs10440833	6	20688121	A	T	0.4618	0.0644	0.0063	1.443e-24	++	0.6168	20520353	20733108	212755	-	0.0378673	0.00292601	2.68266e-38	0.26146	0.26146	303833	0.996713	CDKAL1	-	-	intronic	0.2277	0.2421	0.3849	0.2783	0.2587	0.364166	0.286616
HbA1c	Known	rs198851	6	26104632	G	T	0.9565	0.0982	0.0152	1.06e-10	++	0.02469	26091179	26128410	37231	-	0.0909768	0.00357975	2.47268e-142	0.848623	0.151377	303833	0.999944	HFE	HIST1H4C HIST1H1T	(HFESLC17A1SLC17A3)	downstream	0.9887	0.8847	0.9712	0.828	0.9284	0.973077	0.854703
HbA1c	Known	rs34046799	6	32625442	A	C	0.1181	0.0704	0.0097	2.919e-13	++	0.4054	31221039	32933344	1712305	-	0.0210455	0.00416734	4.41826e-07	0.110075	0.110075	303833	0.968191	HLA-DQB1	HLA-DQA1 HLA-DQB1	-	downstream	0.2307	0.1801	0.0685	0.1849	0.1401	0.0655391	0.211608
HbA1c	Novel	rs742761	6	39046655	T	C	0.2108	-0.0515	0.0077	2.534e-11	--	0.4151	39033595	39048060	14465	-	0.00305089	0.00484511	0.528901	0.0765136	0.0765137	303833	0.991442	GLP1R	-	GLP1R	intronic	0.04116	0.1138	0.2302	0.0865	0.1912	0.22416	0.0784963
HbA1c	Known	rs9376090	6	135411228	C	T	0.3252	-0.0838	0.0067	3.086e-36	--	0.1176	135367541	135459837	92296	-	-0.0489469	0.00292749	1.00394e-62	0.259137	0.259137	303833	1	HBS1L	-	HBS1L(ALDH8A1CTA-212D2.2)	intronic	0.0151	0.1441	0.246	0.2594	0.1053	0.233591	0.265008
HbA1c	Known	rs1799884	7	44229068	T	C	0.1822	0.1166	0.0081	1.663e-47	++	0.8846	44134204	44267477	133273	-	0.12654	0.00334601	3.07371e-312	0.178075	0.178075	303833	1	GCK	-	GCK	upstreamnon-coding intronic	0.1641	0.1931	0.1815	0.1779	0.1258	0.187259	0.162008
HbA1c	Known	rs111754661	7	123426927	C	T	0.1101	-0.0592	0.01	3.379e-09	--	0.3945	123405942	123428850	22908	-	-0.0593509	0.00473592	5.08781e-36	0.0802016	0.0802015	303833	0.998608	RP11-390E23.6	RP11-390E23.6 RNU6-11P	RP11-390E23.6	downstream	0.0189	0.0692	0.1329	0.0944	0.0389	0.116175	0.0797177
HbA1c	Known	rs2233580	7	127253550	T	C	0.0686	0.1031	0.0124	9.267e-17	++	0.04452	126945795	127761917	816122	-	-	-	-	-	-	-	-	PAX4	-	-	coding nonsynnon-coding	0	0	0.0982	0	0	0.0958816	6.49e-05
HbA1c	Known	rs4737009	8	41630405	A	G	0.5199	0.0698	0.0062	4.313e-29	++	0.386	41600648	41630447	29799	-	0.0863316	0.00301997	1.69323e-179	0.235167	0.235167	303833	1	ANK1	-	ANK1	intronic	0.6195	0.2723	0.5079	0.2525	0.1605	0.534839	0.246524
HbA1c	Known	rs34432089	8	42400823	A	G	0.3872	-0.047	0.0064	3.132e-13	--	0.9868	42362690	42468218	105528	-	-0.0253474	0.00260747	2.47044e-22	0.409066	0.409067	303833	0.999602	SMIM19	-	SMIM19(SLC20A2)	intronicnon-coding intronicupstream	0.0242	0.3184	0.4246	0.4046	0.4029	0.415484	0.399792
HbA1c	Known	rs13266634	8	118184783	T	C	0.3956	-0.059	0.0064	2.607e-20	--	0.5755	118182924	118235872	52948	-	-0.0540719	0.00276889	7.10283e-85	0.312171	0.312171	303833	1	SLC30A8	-	-	coding nonsyn	0.0741	0.2666	0.4573	0.2833	0.2546	0.450258	0.317415
HbA1c	Known	rs10965248	9	22132878	C	T	0.4375	-0.0594	0.0063	3.939e-21	--	0.1006	22128600	22134490	5890	-	-0.0460475	0.00335402	7.00327e-43	0.179028	0.179028	303833	0.996317	CDKN2B-AS1	CDKN2B-AS1 RP11-408N14.1		intergenic	0.0673	0.1297	0.4395	0.173	0.1513	0.397683	0.165541
HbA1c	Known	rs28376933	9	110529852	G	A	0.1046	0.0666	0.0104	1.374e-10	++	0.07861	110503147	110546648	43501	-	0.0523651	0.00546811	1.01161e-21	0.0599723	0.0599723	303833	0.975519	AL162389.1	RNU6-996P AL162389.1	-	intergenic	0.1021	0.0216	0.0923	0.0696	0.0102	0.139355	0.051197
HbA1c	Known	rs550057	9	136146597	T	C	0.2591	0.0668	0.0071	5.551e-21	++	0.8414	136117048	136337740	220692	-	0.0520935	0.00293438	1.77984e-70	0.256453	0.256452	303833	0.999651	ABO	-	ABO	non-coding intronic	0	0	0	0	0	0.195937	0.255328
HbA1c	Known	rs61848342	10	12303813	C	T	0.4772	0.0442	0.0063	1.596e-12	++	0.9139	12253597	12309139	55542	-	0.0164265	0.00266213	6.81893e-10	0.371377	0.371377	303833	0.995797	NUDT5	-	(CAMK1DNUDT5)	non-coding	0.2943	0.4035	0.5972	0.3688	0.362	0.606568	0.349569
HbA1c	Known	rs2305196	10	71144324	A	G	0.5152	-0.0374	0.0063	3.066e-09	--	0.5342	71144324	71145486	1162	-	-0.0332839	0.00291493	3.43107e-30	0.265006	0.265006	303833	0.993931	HK1	-	HK1	intronicnon-coding	0.1831	0.428	0.4772	0.2535	0.3425	0.42044	0.269001
HbA1c	Known	rs77329181	11	257928	T	C	0.5262	0.0529	0.0069	2.663e-14	++	0.1417	184503	283438	98935	-	-	-	-	-	-	-	-	PSMD13	PSMD13 NLRP6	-	downstream	0.4705	0.2925	0.5089	0.2247	0.3374	0.36262	0.0137706
HbA1c	Known	rs2237897	11	2858546	T	C	0.3925	-0.058	0.0068	2.043e-17	--	0.1039	2836085	2858636	22551	-	-0.0379093	0.00648313	4.9987e-09	0.042339	0.042339	303833	1	KCNQ1	-	-	intronicnon-coding intronic	0.0809	0.2723	0.3532	0.0467	0.0133	0.334194	0.0424448
HbA1c	Known	rs1002226	11	17405617	T	C	0.6059	-0.0481	0.0064	7.906e-14	--	0.1441	17368013	17423407	55394	-	-0.0155662	0.00264464	3.96215e-09	0.617471	0.382531	303833	0.996566	RP1-239B22.5	RP1-239B22.5 KCNJ11	RP1-239B22.5KCNJ11(NCR3LG1NUCB2OR7E14PPIK3C2A)	downstream	0.9183	0.6873	0.6587	0.6292	0.5992	0.63964	0.61811
HbA1c	Known	rs7115739	11	61641717	G	T	0.8331	0.0655	0.0087	3.85e-14	++	0.1236	61542006	61680870	138864	-	0.0464933	0.00811125	9.93747e-09	0.973805	0.0261967	303833	0.978456	FADS3	-	-	intronicnon-coding intronic	0.6929	0.621	0.7173	0.9622	0.7781	0.728149	0.967125
HbA1c	Novel	rs201509902	11	78118700	T	A	0.4079	-0.0388	0.0064	1.429e-09	--	0.1188	78118700	78135229	16529	-	-0.0235184	0.00354669	3.33781e-11	0.157208	0.157208	303833	0.986334	GAB2 RP11-452H21.1		-	intronicnon-coding intronic	0.0908	0.3026	0.4187	0.1839	0.2863	0.198592	0.0928508
HbA1c	Known	rs10830963	11	92708710	G	C	0.4318	0.065	0.0063	4.389e-25	++	0.7791	92668826	92708710	39884	-	0.0680895	0.00286891	2.10929e-124	0.274193	0.274193	303833	1	MTNR1B	-	-	intronic	0.0272	0.1931	0.4226	0.2883	0.4264	0.431234	0.289115
HbA1c	Known	rs1984564	12	7090193	G	A	0.0386	0.1163	0.016	3.996e-13	++	0.5632	7073805	7153079	79274	-	0.0417238	0.00471042	8.20635e-19	0.080875	0.080875	303833	1	LPCAT3	-	EMG1(LPCAT3 LRRC23 ATN1 C1S)	non-coding intronic	-	-	-	-	-	0.0442875	0.0950992
HbA1c	Known	rs7319456	13	113525619	T	C	0.5468	-0.0398	0.0064	5.904e-10	--	0.9281	113525619	113527111	1492	-	-0.0218287	0.0026131	6.64912e-17	0.587619	0.412382	303833	0.992688	ATP11A	-	-	0	0.7814	0.4625	0.4812	0.3907	0.5184	0.523166	0.610186
HbA1c	Known	rs73579370	13	114633330	C	T	0.089	0.0749	0.0115	7.044e-11	++	0.2319	114547372	114805684	258312	-	-0.0394244	0.00306444	7.2374e-38	0.246657	0.246657	303833	0.94113	LINC00565	LINC00565 RASA3	-	upstream	0.0272	0.2161	0.0496	0.2396	0.1472	0.000713267	0.0102607
HbA1c	Known	rs35591	16	16141810	G	C	0.4686	0.0445	0.0063	1.243e-12	++	0.4345	16114892	16152940	38048	-	0.0252672	0.00302764	7.11953e-17	0.233942	0.233942	303833	0.999875	ABCC1	-	-	0	0.5666	0.4683	0.6161	0.5676	0.59	0.411917	0.24574
HbA1c	Known	rs2608604	16	88849421	G	A	0.6375	0.0932	0.0065	3.675e-46	++	0.003822	88791441	88867739	76298	-	0.0565048	0.00263836	1.11155e-101	0.61534	0.38466	303833	0.995808	PIEZO1	-	PIEZO1	intronic	0.5703	0.5677	0.626	0.6282	0.6585	0.645995	0.612244
HbA1c	Novel	rs7206953	17	8166378	C	T	0.6148	-0.0418	0.0067	4.18e-10	--	0.3824	8140356	8166378	26022	-	-0.0264765	0.00291147	9.61347e-20	0.736579	0.263421	303833	1	PFAS	-	PFAS	intronicnon-coding intronicupstream	0.6815	0.7435	0.5645	0.7256	0.6288	0.532988	0.749545
HbA1c	Known	rs34299509	17	27182812	GA	G	0.5109	0.0468	0.0066	1.544e-12	++	0.6584	27074489	27222745	148256	-	0.0330105	0.00299044	2.51758e-28	0.676936	0.323064	303833	0.839688	ERAL1	-	-	intronicnon-coding intronic	0.3722	0.5303	0.5823	0.662	0.4928	0.6893	0.764499
HbA1c	Known	rs2285644	17	42328621	A	G	0.0535	0.0866	0.0138	3.95e-10	++	0.03141	42274799	42328621	53822	-	-	-	-	-	-	-	-	SLC4A1	-	-	0	0.0008	0.0519	0.0258	0	0.002	0.0160668	0.000453956
HbA1c	Known	rs3834968	17	76124810	AG	A	0.1659	0.1589	0.0085	1.798e-78	++	0.637	75988885	76145808	156923	-	0.097761	0.00310806	8.27196e-217	0.22239	0.222389	303833	0.981701	TMC6	-	TMC6(TMC8TNRC6C-AS1)	5upstreamintronicnon-coding5utr	0.5726	0.2233	0.2272	0.2167	0.32	0.229028	0.202753
HbA1c	Known	rs113373052	17	80697458	T	C	0.4749	0.0928	0.0063	9.934e-50	++	0.4701	80637244	80959932	322688	-	0.0846397	0.00276767	4.41367e-205	0.312539	0.312539	303833	0.99804	FN3K	-	FN3K(FN3KRP)	intronicnon-coding intronic	0.2859	0.4669	0.5298	0.3479	0.3855	0.497358	0.318664
HbA1c	Known	rs59616136	19	17252041	A	G	0.3361	-0.0923	0.0067	6.887e-43	--	0.772	17230306	17286633	56327	-	-0.0802042	0.00451338	1.30353e-70	0.0927712	0.0927712	303833	0.956927	MRPL34	-	(MRPL34)	intronic	0.0098	0.1369	0.3264	0.0885	0.1391	0.364166	0.0897736
HbA1c	Known	rs8101428	19	46212952	C	T	0.5156	0.0463	0.0064	4.491e-13	++	0.3886	46147527	46214297	66770	-	0.0153615	0.00354119	1.43868e-05	0.158133	0.158133	303833	0.980624	GIPR	QPCTL FBXO46	GIPR	downstream	0.531	0.1614	0.4097	0.171	0.2025	0.438882	0.188272
HbA1c	Novel	rs6099616	20	55990656	C	T	0.4422	0.0451	0.0063	1.018e-12	++	0.4591	55989766	55990656	890	-	0.026297	0.00277996	3.11477e-21	0.312469	0.312469	303833	0.990685	RBM38	RBM38 HMGB1P1	RBM38	non-coding intronic	0.3018	0.5014	0.4435	0.3559	0.2853	0.423522	0.333182
HbA1c	Known	rs855791	22	37462936	G	A	0.4891	-0.0611	0.0062	9.109e-23	--	0.9889	37410967	37480797	69830	-	-0.0733191	0.00259093	6.12847e-176	0.56054	0.439459	303833	0.989636	MPST	-	(MPST)	coding nonsyn	0.8994	0.487	0.4345	0.6123	0.4571	0.458065	0.56456
HDL	Known	rs12064914	1	40043772	A	G	0.1071	-0.0608	0.0066	2.407e-20	--	0.2611	39433964	40133106	699142	-	-0.0461105	0.00343876	5.53645e-41	0.224814	0.224814	243170	0.997813	PABPC4	PABPC4 HEYL	PABPC4(OXCT2P1RP11-69E11.4RP11-69E11.8MACF1PPIELBMP8AOXCT2)	upstream	0.0272	0.1239	0.1012	0.2296	0.045	0.109314	0.247354
HDL	Known	rs34770788	1	93665891	TA	T	0.5823	-0.0326	0.0045	2.639e-13	--	0.2514	93539383	93866169	326786	-	-0.0145807	0.00318123	4.57844e-06	0.494006	0.494005	243170	0.808234	CCDC18	-	-	intronic	0.3389	0.513	0.5496	0.505	0.5726	0.655451	0.631644
HDL	Known	rs333947	1	110470764	A	G	0.3193	-0.0431	0.0045	1.724e-21	--	0.2449	110245486	110605760	360274	-	-0.0333222	0.00402312	1.21031e-16	0.149348	0.149348	243170	1	CSF1	-	CSF1	intronicdownstream	0.0091	0.2839	0.2808	0.1322	0.2781	0.297941	0.150097
HDL	Known	rs6694132	1	182119516	T	C	0.2968	-0.0363	0.0045	6.077e-16	--	0.8658	182117324	182183444	66120	-	-0.025168	0.00307987	3.05277e-16	0.319393	0.319393	243170	0.995939	GS1-122H1.2	-	-	non-coding intronic	0.1415	0.3271	0.254	0.3161	0.2321	0.281772	0.322375
HDL	Known	rs883847	1	220972328	C	G	0.6126	0.028	0.0043	1.03e-10	++	0.5064	220970028	220973432	3404	-	0.0186598	0.00296005	2.90762e-10	0.383655	0.383654	243170	0.991331	2021-03-01	-	MARC1(MARC2)	intronicnon-coding intronicdownstream	0.3101	0.5173	0.5694	0.4085	0.4325	0.592903	0.391887
HDL	Known	rs2144300	1	230294916	T	C	0.1593	0.0498	0.0055	1.904e-19	++	0.658	230134732	230305966	171234	-	0.0668913	0.00293524	7.78404e-115	0.607269	0.392731	243170	1	GALNT2	-	-	non-coding intronicintronic	0.056	0.536	0.1954	0.6004	0.3947	0.19112	0.607932
HDL	Known	rs1318006	2	21214152	G	A	0.1517	-0.0543	0.0057	2.184e-21	--	0.5767	21101046	21244000	142954	-	-0.0197991	0.00287772	5.99469e-12	0.466498	0.466499	243170	0.995562	APOB	AC012361.1 RP11-116D2.1	(APOB)	intergenic	0.6558	0.5461	0.1498	0.4513	0.2607	0.122108	0.448908
HDL	Known	rs74833298	3	12343549	A	C	0.295	-0.0263	0.0045	4.865e-09	--	0.5356	12343549	12343549	0	-	-0.0585861	0.00903406	8.88823e-11	0.0260928	0.0260928	243170	0.992647	PPARG	-	-	intronicnon-coding intronic	0.0008	0.0231	0.3413	0.0388	0.0378	0.375964	0.0367752
HDL	Known	rs56185965	3	47580158	A	T	0.1866	-0.0368	0.0055	2.466e-11	--	0.2914	47580158	47580158	0	-	-0.0148498	0.00399642	0.000202628	0.162465	0.162465	243170	0.943045	NBEAL2	ELP6 AC099778.1	(NBEAL2)	downstream	0.0129	0.1441	0.127	0.1839	0.0665	0.154194	0.166927
HDL	Known	rs7649730	3	114672781	C	G	0.7	-0.0318	0.0045	1.045e-12	--	0.4396	114634248	115119044	484796	-	-0.00667048	0.0036279	0.0659659	0.194705	0.194705	243170	0.994768	ZBTB20	-	-	intronicnon-coding intronic	0.5189	0.3646	0.6319	0.2157	0.5266	0.640927	0.208371
HDL	Novel	rs118190473	4	79578251	C	T	0.1574	-0.0464	0.0057	4.595e-16	--	0.4985	79533401	79879480	346079	-	-	-	-	-	-	-	-	LINC01094	-	-	non-coding intronic	0	0.0231	0.0952	0.0099	0.0041	0.10077	0.00382372
HDL	Known	rs35107102	4	100501821	T	C	0.2338	0.0355	0.0048	1.547e-13	++	0.05349	100445238	100662452	217214	-	0.0257155	0.00741597	0.000525234	0.038993	0.038993	243170	0.99723	MTTP	-	-	intronic	0.205	0.072	0.2143	0.0159	0.0399	0.168176	0.0308344
HDL	Known	rs72813153	5	176603588	T	A	0.2455	-0.0287	0.0049	4.85e-09	--	0.06116	176603588	176603588	0	-	-0.00685507	0.00404319	0.0899894	0.152995	0.152995	243170	0.969792	FGFR4	-	(RAB24 MXD3 LMAN2 FGFR4 FAM153A)	intronic	0.0061	0.2709	0.2937	0.113	0.0552	0.284326	0.137783
HDL	Known	rs2308655	6	31322303	G	C	0.6063	0.0246	0.0042	3.284e-09	++	0.2044	31322303	31322303	0	Yes	0.00693707	0.00300662	0.0210408	0.349718	0.349718	243170	1	HLA-B	-	HLA-B(HCG22XXbac-BPG248L24.12PSORS1C1MICAPRRT1HCG27VARS2XXbac-BPG181B23.7HLA-CNOTCH4LY6G5B)	non-codingcoding nonsyndownstream	0.6853	0.6167	0.626	0.4503	0.5603	0.615535	0.401108
HDL	Known	rs9380294	6	32380909	C	A	0.1469	0.0383	0.0058	2.849e-11	++	0.3103	32343735	32682207	338472	-	0.0174619	0.0114718	0.127968	0.0159229	0.0159229	243170	0.997241	BTNL2	BTNL2 HLA-DRA	-	intergenic	0.0787	0.0317	0.2421	0.0239	0.1779	0.176508	0.0177553
HDL	Known	rs6905288	6	43758873	A	G	0.7648	-0.0376	0.0048	5.88e-15	--	0.9309	43756863	43765533	8670	-	-0.0262874	0.00289214	1.00436e-19	0.565631	0.434369	243170	1	VEGFA	VEGFA RP11-344J7.2	-	downstream	0.5008	0.5994	0.7411	0.5964	0.8241	0.712355	0.568418
HDL	Known	rs13198987	6	161014107	T	C	0.456	-0.0331	0.0041	6.892e-16	--	0.7424	160801148	161118146	316998	-	-0.0368537	0.00385415	1.1642e-21	0.166644	0.166644	243170	0.997295	LPA	-	-	intronic	0.0499	0.3905	0.497	0.1352	0.363	0.517464	0.178808
HDL	Known	rs6461354	7	17914600	T	C	0.5183	-0.0295	0.0041	5.586e-13	--	0.7601	17864816	17920613	55797	-	-0.0284892	0.00293468	2.81969e-22	0.395357	0.395356	243170	0.998268	SNX13	-	SNX13	intronicnon-coding intronic	0.8366	0.4856	0.502	0.3996	0.4663	0.539304	0.399701
HDL	Known	rs17552904	7	50318308	T	G	0.3405	0.039	0.0043	1.443e-19	++	0.4877	50256747	50324652	67905	-	0.0150609	0.00330176	5.08207e-06	0.254721	0.254721	243170	0.995544	AC020743.4	AC020743.4 IKZF1	-	upstream	0.0461	0.4524	0.2996	0.2883	0.2566	0.259307	0.258833
HDL	Known	rs34121855	7	73040814	G	T	0.1042	0.0515	0.0067	1.421e-14	++	0.9875	72822848	73058017	235169	-	0.0369589	0.00355936	2.98092e-25	0.204941	0.20494	243170	0.994882	MLXIPL	MLXIPL VPS37D	MLXIPL	upstream	0.1195	0.072	0.1161	0.1918	0.0971	0.0966495	0.187252
HDL	Known	rs111350589	7	74025491	CTT	C	0.2501	-0.0289	0.0049	3.814e-09	--	0.04469	74025491	74025491	0	-	-0.00510663	0.00298097	0.0866996	0.445195	0.445194	243170	0.935473	RP5-1186P10.2	RP5-1186P10.2 GTF2I	-	lincRNA protein_coding	-	-	-	-	-	0.25	0.424508
HDL	Known	rs75326924	7	80286003	T	C	0.0686	0.1143	0.008	5.782e-46	++	0.8624	79458742	80771159	1312417	-	-	-	-	-	-	-	-	CD36	-	-	coding nonsyncoding *nonsyndownstreamintronic	0	0	0.0099	0	0	0.00256739	0
HDL	Novel	rs445	7	92408370	T	C	0.3274	-0.0265	0.0043	9.702e-10	--	0.4939	92408370	92408370	0	-	-0.00870077	0.00491064	0.0764255	0.0940638	0.0940638	243170	1	CDK6	-	-	intronic	0.1838	0.1499	0.3621	0.1143	0.0982	0.346598	0.0964341
HDL	Known	rs34518086	7	130442603	CT	C	0.4196	0.0277	0.0043	1.012e-10	++	0.2557	130422934	130445877	22943	-	0.0325187	0.00292407	1.0071e-28	0.540991	0.45901	243170	0.966038	KLF14	KLF14 RP11-36B6.1	-	intergenic	0.3147	0.4784	0.5179	0.4891	0.4663	0.510431	0.512305
HDL	Known	rs10106829	8	9184628	G	A	0.9892	0.1151	0.0197	5.12e-09	++	0.7223	9184628	9187242	2614	-	0.0489829	0.00357853	1.2421e-42	0.798384	0.201617	243170	0.998202	RP11-115J16.1	-	-	downstreamnon-coding intronic	0.7837	0.6787	0.9871	0.7982	0.8252	0.987805	0.777958
HDL	Known	rs1803924	8	19823674	T	C	0.1249	0.1777	0.0061	7.02e-185	++	0.4648	19521852	20091745	569893	-	0.163882	0.00460101	3.74758e-277	0.108499	0.108499	243170	0.998961	LPL	-	LPL	3utr	0.0492	0.0663	0.12	0.1352	0.091	0.1009	0.100898
HDL	Known	rs2926700	8	71175228	T	C	0.5847	0.0281	0.0041	1.157e-11	++	0.8714	71017438	71330166	312728	-	0.0219216	0.00481328	5.25642e-06	0.901841	0.098159	243170	0.999861	XKR9	-	(XKR9)	intronic	0.9644	0.9049	0.62	0.8767	0.6687	0.605707	0.902285
HDL	Known	rs2245019	8	116622906	A	C	0.7949	0.0542	0.0051	3.891e-26	++	0.3192	116464988	117128316	663328	-	0.0375653	0.00290819	3.71243e-38	0.560628	0.439372	243170	0.990771	TRPS1	-	-	intronic	0.972	0.7493	0.8254	0.5805	0.7127	0.842105	0.573742
HDL	Known	rs117887821	8	121782028	T	C	0.0234	-0.0826	0.0135	8.733e-10	--	0.9178	121782028	121782028	0	-	-	-	-	-	-	-	-	SNTB1 RP11-713M15.1		-	intronicnon-coding intronic non-coding intronic	0	0	0.0208	0	0.002	0.0147436	0.000259235
HDL	Known	rs6984241	8	126467086	T	G	0.7535	-0.0405	0.0048	6.041e-17	--	0.1615	126463365	126650058	186693	-	-0.0171176	0.00294825	6.4052e-09	0.392621	0.392621	243170	0.991484	RN7SL590P	RN7SL590P RP11-136O12.2		misc_RNA lincRNA	0.7663	0.5764	0.8383	0.4046	0.7444	0.842342	0.40333
HDL	Known	rs2575876	9	107665739	A	G	0.2484	-0.1128	0.0047	1.39e-127	--	0.4733	107341915	107740288	398373	-	-0.0826195	0.0032998	3.55714e-138	0.252416	0.252416	243170	1	ABCA1	-	-	intronic	0.1952	0.2651	0.2401	0.2406	0.4008	0.22365	0.240772
HDL	Known	rs4418728	10	94839724	T	G	0.7265	0.0367	0.0046	1.327e-15	++	0.8939	94583748	94845981	262233	-	0.0182688	0.00288307	2.35335e-10	0.450343	0.450343	243170	0.999102	CYP26A1	CYP26A1 NIP7P1	-	downstream	0.2572	0.4669	0.7927	0.4871	0.6912	0.805913	0.461274
HDL	Known	rs11322775	10	114004248	A	G	0.7121	-0.0496	0.0048	1.152e-24	--	0.5579	113883047	114050642	167595	-	-0.00463943	0.00341938	0.174844	0.723678	0.276321	243170	0.879221	GPAM	GPAM TECTB	-	intergenic	0.9887	0.9135	0.6756	0.7972	0.8988	0.088	0.492398
HDL	Known	rs10886864	10	122929537	T	C	0.6608	-0.0342	0.0043	2.856e-15	--	0.4915	122889124	123001939	112815	-	-0.0127201	0.00985604	0.196846	0.978318	0.0216799	243170	0.995849	LINC01153	RP11-159H3.1 LINC01153	-	intergenic	0.5514	0.7896	0.6111	0.9682	0.9509	0.602581	0.976798
HDL	Known	rs35677603	11	47268310	T	C	0.2521	-0.0319	0.0047	9.488e-12	--	0.9462	47246397	47365199	118802	-	-0.0321707	0.00309429	2.59535e-25	0.312864	0.312864	243170	0.997149	ACP2	-	ACP2(C1QTNF4LRP4C11orf49MTCH2CTD-2384B9.1PSMC3)	intronicupstreamnon-coding intronicdownstream	0.0484	0.4193	0.2014	0.3101	0.3006	0.213083	0.303585
HDL	Known	rs12801636	11	65391317	A	G	0.5055	0.0253	0.0041	5.432e-10	++	0.1686	65275665	65420760	145095	-	0.0163861	0.00344044	1.9105e-06	0.224783	0.224783	243170	1	SIPA1	-	(SIPA1MAP3K11RNASEH2C)	intronicdownstreamupstream	0.2655	0.4395	0.4266	0.2237	0.227	0.372258	0.217321
HDL	Known	rs10899118	11	75481664	C	G	0.2901	-0.0286	0.0045	2.282e-10	--	0.517	75445338	75511572	66234	-	-0.0440727	0.00513028	8.6945e-18	0.0858623	0.0858623	243170	0.993879	RP11-535A19.2	-	(RP11-535A19.2)	intronicnon-coding intronic	0.5915	0.1383	0.2996	0.0845	0.135	0.286269	0.107356
HDL	Known	rs651821	11	116662579	T	C	0.7008	0.2128	0.0044	3.83e-505	++	0.9851	116485583	117293463	807880	-	0.113935	0.00619059	1.36007e-75	0.943211	0.0567875	243170	0.998212	RP11-109L13.1	-	(RP11-109L13.1)	5utr	0.8396	0.8458	0.7123	0.9175	0.8088	0.712082	0.930981
HDL	Known	rs10845405	12	7700755	T	C	0.5032	-0.0276	0.0041	1.562e-11	--	0.9228	7673057	7722345	49288	-	-0.0081978	0.00350173	0.0192294	0.785951	0.214047	243170	0.996737	ENO2	CD163 GAPDHP31	(ENO2)	protein_coding pseudogene	-	-	-	-	-	0.448966	0.781311
HDL	Known	rs7306169	12	9059090	G	T	0.3057	-0.0267	0.0045	2.481e-09	--	0.03786	9055671	9098995	43324	-	-0.0109461	0.00392455	0.00528534	0.162001	0.162001	243170	0.984955	PHC1	A2ML1 PHC1	PHC1(M6PR A2M-AS1 KLRG1)	protein_coding	-	-	-	-	-	0.340206	0.150831
HDL	Known	rs1373570	12	20461604	T	A	0.1695	0.0401	0.0055	4.913e-13	++	0.6226	20461604	20476688	15084	-	0.0227735	0.00289765	3.87861e-15	0.440486	0.440487	243170	0.994313	PDE3A	CTC-465D4.1 RP11-284H19.1	(PDE3A)	intergenic	0.1936	0.3991	0.1161	0.4046	0.3538	0.112821	0.433104
HDL	Known	rs73119306	12	57826982	G	A	0.0928	0.0506	0.007	6.739e-13	++	0.8256	57645789	57848708	202919	-	0.0378745	0.00332851	5.42677e-30	0.245363	0.245363	243170	0.998898	AC025165.8	-	(AC025165.8ARHGEF25)	non-coding intronic	0.0772	0.3112	0.0704	0.1958	0.0828	0.0783055	0.230674
HDL	Known	rs671	12	112241766	A	G	0.1546	-0.1167	0.0056	7.57e-96	--	0.1155	110016449	113944048	3927599	-	0.569122	0.377969	0.132136	1.43932e-05	0	243170	1	ALDH2	-	-	coding nonsyn3utr	0.0015	0.0029	0.1736	0	0	0.267141	0
HDL	Known	rs35326700	12	123884912	AT	A	0.6743	-0.045	0.0045	4.876e-23	--	0.8948	123162566	123909485	746919	-	-0.0265257	0.00316219	4.95374e-17	0.675951	0.324049	243170	0.944317	SETD8	-	-	intronicnon-coding intronic	0.0711	0.5504	0.6587	0.6143	0.5777	0.69591	0.678854
HDL	Known	rs10773112	12	125338529	T	C	0.5983	0.049	0.0043	1.998e-30	++	0.3037	125254373	125395622	141249	-	0.0398352	0.00319633	1.22173e-35	0.720646	0.279354	243170	1	SCARB1	-	SCARB1	intronicnon-coding intronic	0.3933	0.5331	0.6181	0.7117	0.7556	0.634665	0.727969
HDL	Known	rs75766425	14	52511911	C	G	0.1657	0.0329	0.0055	2.23e-09	++	0.1055	52511911	52511969	58	-	-	-	-	-	-	-	-	NID2	-	-	intronic	0	0.0014	0.1052	0	0	0.102696	0.000129618
HDL	Known	rs4983387	14	105268228	A	G	0.3525	-0.0509	0.0043	5.116e-33	--	0.7226	105248470	105277144	28674	-	-0.0394118	0.00480268	2.29384e-16	0.901415	0.0985854	243170	1	ZBTB42	-	(ADSSL1SIVA1CTD-3051D23.1)	coding nonsyn	0.5598	0.7205	0.3056	0.8797	0.5297	0.293436	0.891637
HDL	Known	rs2070895	15	58723939	A	G	0.4305	0.1623	0.0041	5.64e-343	++	0.7299	58454207	58834391	380184	-	0.138497	0.00346397	0	0.217938	0.217938	243170	0.997752	LIPC	-	LIPC	intronicnon-coding intronic intronicnon-coding intronicupstream	0.5643	0.4251	0.4167	0.2107	0.3088	0.391613	0.225055
HDL	Novel	rs80039904	15	70194153	T	C	0.2436	0.0293	0.0048	1.077e-09	++	0.9669	70173067	70194153	21086	-	0.152877	0.0489358	0.00178416	0.000931069	0.000931068	243170	0.923856	LINC00593	LINC00593 TLE3	-	intergenic	0.1097	0.0086	0.2262	0.008	0.047	0.225161	0.00558224
HDL	Novel	rs11289019	16	53162096	A	AT	0.22	0.0313	0.005	5.344e-10	++	0.5096	53162096	53318263	156167	-	0.0145821	0.00316202	3.9971e-06	0.309293	0.309292	243170	0.959702	CHD9	-	-	intronic	0.3359	0.183	0.2421	0.2863	0.3037	0.262779	0.307413
HDL	Known	rs17231506	16	56994528	T	C	0.171	0.3129	0.0053	9.77e-749	++	0.9876	55917480	57220392	1302912	-	0.261641	0.00301695	0	0.325919	0.325919	243170	0.998992	CETP	AC012181.1 CETP	CETP(NLRC5)	upstream	0.1362	0.2853	0.1766	0.2913	0.32	0.161538	0.321405
HDL	Known	rs3743739	16	68293320	C	T	0.1547	0.0685	0.0057	1.098e-32	++	0.176	67112947	68429077	1316130	-	0.0498326	0.00389972	2.22263e-37	0.162399	0.162399	243170	0.989697	ESRP2	-	(DUS2PRMT7LCATPSMB10TSNAXIP1PARD6AZDHHC1SLC12A4NFATC3GFOD2CTRLESRP2)	coding syndownstream3utrnon-codingupstreamnon-coding intronic	0.3623	0.2032	0.1022	0.166	0.2045	0.10103	0.163699
HDL	Known	rs2925979	16	81534790	C	T	0.6334	0.0409	0.0042	2.975e-22	++	0.4788	81492621	81551506	58885	-	0.0362557	0.00312992	5.08565e-31	0.699465	0.300535	243170	1	CMIP	-	-	intronic	0.7103	0.8141	0.5833	0.7117	0.7669	0.589378	0.704112
HDL	Known	rs903501	17	37839493	C	T	0.4362	0.0248	0.0041	2.04e-09	++	0.8098	37827163	37848677	21514	-	0.0309096	0.00308442	1.2428e-23	0.681823	0.318177	243170	0.995794	PGAP3	-	PGAP3(GSDMB STARD3 PPP1R1B PNMT ERBB2 ORMDL3 FBXL20 GSDMA AC087491.2 ZPBP2 TCAP RP11-387H17.4 MED24)	intronicnon-coding intronic3downstream	0.5439	0.5504	0.4077	0.6879	0.6963	0.355484	0.680937
HDL	Known	rs2240008	17	41907079	T	C	0.1118	0.0391	0.0065	1.43e-09	++	0.2931	41907079	41927092	20013	-	-	-	-	-	-	-	-	MPP3	-	-	coding synnon-coding	0	0.0014	0.127	0.0089	0.0031	0.125483	0.00505837
HDL	Known	rs145465053	17	66036194	CA	C	0.6422	-0.0254	0.0043	4.453e-09	--	0.4406	66036194	66036194	0	-	-0.00830857	0.00359158	0.0207043	0.204913	0.204912	243170	0.978456	KPNA2	-	-	intronic	0.0764	0.2781	0.6637	0.2366	0.2822	0.655034	0.238229
HDL	Known	rs4969186	17	76398404	C	G	0.431	0.0329	0.0041	1.523e-15	++	0.08645	76377482	76406184	28702	-	0.0270147	0.00293425	3.38998e-20	0.603418	0.396582	243170	0.999132	PGS1	-	PGS1	intronicdownstreamnon-coding intronicupstream	0.5915	0.647	0.5159	0.6252	0.5593	0.441366	0.634833
HDL	Known	rs9953437	18	47120600	A	G	0.4497	0.0935	0.0042	7.09e-112	++	0.9669	46589624	47271542	681918	-	0.0725893	0.00718602	5.50187e-24	0.0423409	0.0423408	243170	0.984173	LIPG	LIPG SMUG1P1	-	downstream	0.2731	0.1628	0.4256	0.0537	0.0961	0.414634	0.0487837
HDL	Known	rs2278426	19	11350488	T	C	0.2742	-0.0274	0.0045	1.64e-09	--	0.1056	11347657	11350488	2831	-	-0.0977794	0.00785997	1.62153e-35	0.0344224	0.0344224	243170	1	DOCK6 C19orf80		-	intronicupstreamintroniccoding nonsynupstream	0.202	0.1643	0.2321	0.0427	0.1472	0.273488	0.0503765
HDL	Known	rs57961062	19	33895363	A	AAAC	0.4488	0.0256	0.0041	4.635e-10	++	0.1425	33887405	33900257	12852	-	-	-	-	-	-	-	-	PEPD	-	PEPD(CEBPGCEBPA-AS1)	intronicnon-coding intronic	0.8374	0.3	0.4	0.4	0.24	0.38961	0.418448
HDL	Known	rs429358	19	45411941	C	T	0.0969	-0.1463	0.007	6.25e-98	--	0.05114	45345787	45571894	226107	-	-0.0756749	0.00399708	7.02259e-80	0.151626	0.151626	243170	1	APOE	-	-	coding nonsyncoding *nonsyndownstream	0.2678	0.1037	0.0863	0.1551	0.0869	0.0968791	0.141796
HDL	Known	rs562306828	20	44557215	AAGAG	A	0.0772	-0.1115	0.0077	1.509e-47	--	0.09108	44373627	44686091	312464	-	-	-	-	-	-	-	-	PCIF1	PLTP PCIF1	-	intergenic	0.2776	0.1326	0.1151	0.2137	0.2669	0.0919689	0.19884
HDL	Known	rs6090719	20	46342197	G	T	0.4344	0.0264	0.0042	3.6e-10	++	0.1231	46342197	46342197	0	-	0.0226664	0.00331619	8.21514e-12	0.744425	0.255574	243170	0.98328	SULF2	-	SULF2	intronicnon-coding intronic	0.6422	0.6628	0.5198	0.8022	0.7025	0.484496	0.770378
HDL	Known	rs235374	21	46294986	C	G	0.3178	-0.0355	0.0044	9.818e-16	--	0.5103	46244410	46306138	61728	-	-0.0150805	0.00289652	1.92687e-07	0.435167	0.435168	243170	0.997303	PTTG1IP	PTTG1IP ITGB2	PTTG1IP	upstream	0.2799	0.2983	0.3075	0.4543	0.5358	0.29525	0.426077
HDL	Known	rs5754422	22	21980257	G	A	0.4192	-0.0358	0.0041	4.198e-18	--	0.01488	21798351	21992386	194035	-	-0.0357358	0.00362985	7.27614e-23	0.192894	0.192894	243170	0.998783	UBE2L3	UBE2L3 YDJC	-	protein_coding	0.143	0.3804	0.5069	0.1928	0.4305	0.505852	0.193565
LDL	Known	rs3094243	1	25638213	A	T	0.2886	0.0363	0.0046	2.814e-15	++	0.7566	25529038	25863694	334656	-	-	-	-	-	-	-	-	C1orf63 RHD	0	0	intronicnon-coding intronic	0.1475	0.2291	0.2024	0.1581	0.093	0.237716	0.255975
LDL	Known	rs151193009	1	55509585	T	C	0.0153	-0.5359	0.0164	4.7e-233	--	0.1142	55481769	55715050	233281	-	-	-	-	-	-	-	-	PCSK9	0	0	coding nonsynintronic	0	0	0.0129	0	0	0.00512821	0
LDL	Known	rs569139944	1	92998556	CTT	C	0.9293	0.0529	0.0081	7.256e-11	++	0.05523	92955426	93255073	299647	-	0.0206043	0.00287638	7.89782e-13	0.635689	0.364312	265364	0.98344	EVI5	0	0	intronic	0.5159	0.7133	0.9355	0.6183	0.8149	0.903846	0.617491
LDL	Known	rs12740374	1	109817590	T	G	0.059	-0.1977	0.0087	6.39e-115	--	0.7654	109732157	109935769	203612	-	-0.161809	0.00326874	0	0.226014	0.226014	265364	1	CELSR2	0	CELSR2(SORT1PSRC1)	3utrdownstreamnon-coding	0.2474	0.2046	0.0427	0.2127	0.2587	0.061054	0.220313
LDL	Novel	rs77319612	1	196813826	C	G	0.345	0.0363	0.0045	6.887e-16	++	0.4424	196584321	197160180	575859	-	-	-	-	-	-	-	-	CFHR2	0	0	intronic	0.0008	0.0836	0.3274	0.006	0.0061	0.343176	0.00209726
LDL	Known	rs2642438	1	220970028	G	A	0.8436	0.0399	0.0056	1.364e-12	++	0.7568	220970028	221018832	48804	-	0.0297609	0.00300068	3.50735e-23	0.702243	0.297757	265364	1	RP11-295M18.6	0	(RP11-295M18.6)	coding nonsynnon-codingupstream	0.9508	0.7767	0.7679	0.7217	0.7751	0.798077	0.698805
LDL	Known	rs11320208	1	234850422	C	A	0.7064	0.0355	0.0046	6.464e-15	++	0.8846	234661120	234876434	215314	-	0.048271	0.00275771	1.4591e-68	0.51646	0.483541	265364	0.996003	RP4-781K5.7	-	RP4-781K5.7(RP4-781K5.6)	non-coding intronic	0.9138	0.7176	0.7698	0.5129	0.6963	0.793963	0.533268
LDL	Known	rs13306206	2	21242731	A	G	0.0101	0.4921	0.0209	7.94e-123	++	0.2204	20628607	22967211	2338604	-	-	-	-	-	-	-	-	APOB	0	0	coding nonsyn	0	0	0.0089	0	0	0.000641026	0
LDL	Known	rs360808	2	62927475	C	T	0.3203	-0.0393	0.0045	1.942e-18	--	0.5063	62801489	64265279	1463790	-	-0.0234003	0.00285142	2.28695e-16	0.62711	0.372889	265364	0.992363	OTX1	0	(MDH1OTX1)	intronic	0.5711	0.5749	0.3085	0.664	0.4581	0.32129	0.628622
LDL	Known	rs74386970	2	158466644	C	T	0.2305	-0.0312	0.005	3.889e-10	--	0.153	158412542	158481992	69450	-	-0.0261187	0.00606363	1.65216e-05	0.0547936	0.0547935	265364	0.988314	ACVR1C	0	ACVR1C	intronic	0.0408	0.1628	0.2351	0.0398	0.0787	0.249035	0.0554258
LDL	Known	rs13108218	4	3443931	G	A	0.5032	-0.0283	0.0041	8.855e-12	--	0.09865	3386315	3447156	60841	Yes	-0.0316702	0.0028535	1.29095e-28	0.619351	0.38065	265364	0.98393	DOK7	0	(DOK7)	intronic	0.4962	0.5749	0.4881	0.6103	0.6145	0.526554	0.618737
LDL	Known	rs4371688	4	69990041	A	G	0.6756	0.0286	0.0044	8.493e-11	++	0.4337	69933992	69990041	56049	-	0.0103771	0.0027469	0.000158298	0.47759	0.477591	265364	0.997391	UGT2B7	UGT2B7 RP13-644M16.1	UGT2B7(RP13-644M16.5)	upstream	0.8616	0.7176	0.7262	0.5567	0.5562	0.707207	0.49193
LDL	Novel	rs118190473	4	79578251	C	T	0.1574	-0.0464	0.0058	8.77e-16	--	0.3924	79578251	79704102	125851	-	-	-	-	-	-	-	-	LINC01094	0	0	non-coding intronic	0	0.0231	0.0952	0.0099	0.0041	0.10077	0.00382372
LDL	Known	rs10590407	5	74639544	C	CTTGTA	0.5111	0.0903	0.0041	2.2e-107	++	0.2448	74342313	75208009	865696	-	0.0834217	0.00286255	2.05689e-186	0.361316	0.361316	265364	0.992007	COL4A3BP	0	(ANKDD1BCOL4A3BPGCNT4)	intronicnon-coding intronicdownstream	0.2239	0.3862	0.4732	0.3787	0.5491	0.512451	0.366764
LDL	Known	rs55776147	5	156400808	G	A	0.767	0.05	0.0049	9.905e-25	++	0.8878	156346464	156483396	136932	-	0.0498234	0.00284868	1.86653e-68	0.634508	0.365493	265364	0.998928	TIMD4	TIMD4 HAVCR1	TIMD4HAVCR1	intergenic	0.3593	0.7089	0.7252	0.6481	0.7086	0.739075	0.627966
LDL	Known	rs9270139	6	32555203	C	T	0.1442	0.0568	0.0064	1.022e-18	++	0.256	29568675	33952531	4383856	-	0.0507787	0.00408508	1.83105e-35	0.144415	0.144415	265364	0.903327	HLA-DRB1	0	0	intronic	0.1732	0.1671	0.0585	0.1839	0.0828	-	-
LDL	Novel	rs9498414	6	101322976	T	C	0.4412	-0.0301	0.0042	4.281e-13	--	0.1035	100923704	101662542	738838	-	-0.0199755	0.00732132	0.00636473	0.0364705	0.0364705	265364	0.99944	ASCC3	0	ASCC3(GRIK2)	intronicnon-coding intronic	0.2587	0.1844	0.4742	0.0497	0.1738	0.460103	0.0458793
LDL	Known	rs34778774	6	135419037	A	AC	0.3246	-0.0369	0.0044	6.022e-17	--	0.0536	135402339	135431640	29301	-	-0.025788	0.00321149	9.79288e-16	0.253235	0.253235	265364	0.966022	HBS1L	-	HBS1L(ALDH8A1CTA-212D2.2)	intronic	0.2421	0.1657	0.245	0.2644	0.1074	0.231266	0.264434
LDL	Known	rs73596816	6	161017363	A	G	0.0353	0.0891	0.0108	1.181e-16	++	0.7721	160554585	161089307	534722	-	0.0508402	0.00770643	4.20033e-11	0.0328379	0.0328379	265364	1	LPA	0	0	intronic	0.0265	0.0231	0.0387	0.0288	0.1053	0.0541935	0.0322474
LDL	Known	rs145885140	7	21614206	C	G	0.2366	0.0437	0.0049	4.919e-19	++	0.7775	21535776	21667559	131783	-	0.048475	0.0036531	3.58085e-40	0.171213	0.171213	265364	0.994562	DNAH11	0	0	intronic	0.0144	0.0778	0.1905	0.1471	0.0644	0.174119	0.161962
LDL	Known	rs7780562	7	26022414	C	A	0.7044	-0.0438	0.0046	1.236e-21	--	0.8087	25946564	26409273	462709	-	-0.0135841	0.0034195	7.11276e-05	0.793606	0.206395	265364	0.980594	MIR148A	MIR148A AC004520.1	0	intergenic	0.9909	0.8487	0.6796	0.8151	0.8037	0.695764	0.798391
LDL	Known	rs34121855	7	73040814	G	T	0.1042	0.0406	0.0067	1.724e-09	++	0.04084	72995910	73042614	46704	-	-0.0109636	0.00340685	0.00129062	0.204976	0.204976	265364	0.99489	MLXIPL	MLXIPL VPS37D	MLXIPLVPS37D(BCL7BPOM121B)	upstream	0.1195	0.072	0.1161	0.1918	0.0971	0.0966495	0.187252
LDL	Known	rs11270106	7	97942436	C	CCACCCCACCCCCAACTGT	0.7473	0.0291	0.0049	3.131e-09	++	0.2147	97942436	97942436	0	-	0.0190073	0.00364671	1.86787e-07	0.811895	0.188105	265364	0.927198	BAIAP2L1	0	0	intronic	0.7042	0.7478	0.7192	0.7684	0.6636	0.762252	0.823043
LDL	Known	rs77729186	8	19826318	G	A	0.1209	0.0506	0.0063	8.288e-16	++	0.5162	19770379	19928582	158203	-	-0.0377604	0.00441905	1.29301e-17	0.108267	0.108267	265364	0.998815	LPL	LPL AC100802.3	LPL	downstream	0.0658	0.0663	0.1121	0.1352	0.0849	0.0916667	0.100389
LDL	Known	rs112784971	8	59406490	T	C	0.2888	-0.0442	0.0046	5.562e-22	--	0.0378	59323242	59555130	231888	-	-0.052773	0.00660782	1.3944e-15	0.045513	0.045513	265364	0.992385	CYP7A1	0	0	intronic	0.18	0.0706	0.245	0.0537	0.1002	0.241935	0.0535228
LDL	Known	rs2721961	8	116657911	G	T	0.2799	-0.0447	0.0047	7.694e-22	--	0.3849	116564980	116678277	113297	-	-0.0335414	0.00304928	3.88551e-28	0.285838	0.285837	265364	0.992588	TRPS1	0	0	intronic	0.618	0.3732	0.2698	0.2435	0.2106	0.28866	0.276796
LDL	Known	rs2954029	8	126490972	T	A	0.5583	-0.052	0.0042	5.082e-36	--	0.01605	126462698	126513330	50632	-	-0.0779273	0.00275597	1.25099e-175	0.469773	0.469774	265364	0.995329	RP11-136O12.2	0	0	non-coding intronic	0.2905	0.4236	0.5516	0.4483	0.3507	0.540962	0.472731
LDL	Known	rs1883025	9	107664301	T	C	0.2506	-0.0378	0.0047	1.306e-15	--	0.7548	107653426	107667147	13721	-	-0.033682	0.00315208	1.20314e-26	0.254526	0.254526	265364	1	ABCA1	0	0	intronic	0.3487	0.2723	0.2431	0.2396	0.4131	0.226512	0.246362
LDL	Novel	rs10987824	9	130767481	A	G	0.1825	0.0499	0.0054	3.966e-20	++	0.4601	130674161	130790280	116119	-	-0.00117278	0.00667828	0.860599	0.0450132	0.0450132	265364	0.981624	PIP5KL1	FAM102A RP11-379C10.1	(PIP5KL1ST6GALNAC4SWI5)	intergenic	0.171	0.0605	0.1776	0.0398	0.0164	0.188303	0.0480145
LDL	Known	rs550057	9	136146597	T	C	0.2591	0.0903	0.0047	2.601e-83	++	0.05326	136039014	136337740	298726	-	0.0656108	0.00314269	1.03166e-96	0.255001	0.255002	265364	0.99965	ABO	0	ABO	non-coding intronic	0.6649	0.6988	0.6538	0.5189	0.4632	0.195937	0.255328
LDL	Known	rs41280378	10	74692646	G	T	0.2479	-0.0636	0.005	1.359e-37	--	0.7625	73991284	75319317	1328033	-	-0.0203242	0.00672721	0.00251803	0.0436652	0.0436653	265364	0.996283	NUDT13	0	(NUDT13GLUD1P3NDST2)	3utr	0.5333	0.3487	0.4087	0.1948	0.2321	0.248715	0.0434613
LDL	Known	rs1962270	10	113975832	C	T	0.3951	-0.0519	0.0044	1.05e-32	--	0.7019	113883047	114206055	323008	-	-0.0115841	0.00345119	0.000789273	0.203937	0.203937	265364	0.971761	GPAM	GPAM TECTB	0	upstream	0.298	0.2305	0.4226	0.0586	0.1452	0.414304	0.211286
LDL	Known	rs1976339	11	5684402	G	C	0.42	-0.0333	0.0042	2.973e-15	--	0.3788	5684072	5713788	29716	-	-0.0384942	0.00587457	5.66142e-11	0.0584098	0.0584097	265364	0.992161	TRIM5	HBG2 TRIM5	TRIM5	downstream	0.025	0.5879	0.5675	0.3489	0.1564	0.454897	0.0574399
LDL	Known	rs174537	11	61552680	T	G	0.2995	-0.0518	0.0049	3.056e-26	--	0.8598	61521318	61664711	143393	-	-0.051542	0.00288445	2.26907e-71	0.346477	0.346477	265364	0.999543	MYRF TMEM258	0	TMEM258MYRF(FADS2FADS1FADS3FEN1)	intronicdownstreamnon-codingnon-coding intronic	0.2057	0.0821	0.5813	0.1372	0.3579	0.576524	0.340424
LDL	Known	rs7931564	11	118469571	G	A	0.436	0.0271	0.0041	6.769e-11	++	0.2468	118405305	118474719	69414	-	0.0137524	0.00416508	0.000960647	0.124237	0.124237	265364	0.999496	ARCN1	0	ARCN1(IFT46TMEM25RPL5P30)	intronic	0.2421	0.0663	0.0942	0.0557	0.0562	0.550261	0.127634
LDL	Known	rs17135399	11	126218541	G	A	0.1123	0.056	0.0065	9.443e-18	++	0.4156	126210862	126239285	28423	-	0.0751467	0.00571976	2.04913e-39	0.0612593	0.0612593	265364	1	ST3GAL4	DCPS ST3GAL4	ST3GAL4	downstream	0.4781	0.4885	0.5417	0.4543	0.5337	0.0827985	0.0626215
LDL	Known	rs11110397	12	100898647	A	G	0.3028	0.038	0.0045	2.697e-17	++	0.5249	100816758	100944717	127959	-	-0.031158	0.0386856	0.420581	0.00126825	0.00126825	265364	0.992266	NR1H4	0	0	intronic	0.2844	0.1182	0.3165	0.0099	0.0133	0.317655	0.0101141
LDL	Known	rs11066001	12	112119171	C	T	0.1564	0.0735	0.0057	3.815e-38	++	0.0571	110133263	113713062	3579799	-	-0.403285	0.377922	0.285922	1.33668e-05	0	265364	0.98698	BRAP	0	0	intronic	0	0.0029	0.1726	0	0	0.26893	0
LDL	Known	rs1169288	12	121416650	C	A	0.493	0.0427	0.0042	1.03e-24	++	0.7838	121172266	121490520	318254	-	0.0403251	0.00298659	1.56962e-41	0.310621	0.310621	265364	0.989188	ACADS	0	(MLECACADSC12orf43RP11-216P16.2CABP1)	non-coding introniccoding nonsynintronic	0.0832	0.33	0.3889	0.339	0.4325	0.409444	0.341658
LDL	Known	rs2660369	12	124872587	C	T	0.314	0.0306	0.0044	4.597e-12	++	0.5565	124872587	124879613	7026	-	0.0080229	0.00745449	0.281816	0.0350839	0.0350839	265364	1	NCOR2	0	0	intronic	0.1014	0.0764	0.3591	0.0437	0.0695	0.513821	0.0675287
LDL	Known	rs17692629	13	32976608	G	A	0.3856	-0.0325	0.0043	3.764e-14	--	0.5737	32890026	32987028	97002	-	-0.0300374	0.00368608	3.68943e-16	0.171155	0.171155	265364	0.978089	BRCA2	0	(BRCA2RP11-37E23.5)	3utrnon-codingintronicdownstream	0.2307	0.1787	0.3502	0.1471	0.1411	0.365979	0.169493
LDL	Novel	rs1998848	14	21492229	A	G	0.1247	-0.0391	0.0063	4.7e-10	--	0.09428	21487929	21492229	4300	-	-0.0325292	0.0137561	0.0180452	0.0107044	0.0107044	265364	0.93477	NDRG2	0	0	5utrupstreamintronicnon-codingnon-coding intronic	0.0091	0.0043	0.0893	0.0249	0.0082	0.0777635	0.0140223
LDL	Novel	rs77695287	15	53088997	C	A	0.1578	-0.0387	0.0057	1.503e-11	--	0.5884	53070493	53101886	31393	-	-0.0201013	0.0210219	0.338968	0.00429452	0.00429452	265364	0.997651	RP11-209K10.2	ONECUT1 RP11-209K10.2	0	downstream	0	0.0432	0.1022	0.003	0.0051	0.117761	0.00395231
LDL	Novel	rs9921399	16	55866378	C	T	0.5493	0.0272	0.0041	4.937e-11	++	0.6518	55866337	55866378	41	-	0.00196658	0.00322579	0.5421	0.237137	0.237137	265364	1	CES1	0	CES1(CES1P1)	intronicnon-coding intronic	0.1899	0.3934	0.494	0.2296	0.2106	0.472258	0.264626
LDL	Known	rs77303550	16	72079657	T	C	0.2468	-0.0823	0.0048	4.649e-65	--	0.3296	71202250	72872363	1670113	-	-0.0567386	0.00347322	5.8529e-60	0.195016	0.195016	265364	0.996519	TXNL4B	0	0	intronic	0.1528	0.353	0.2401	0.2068	0.0828	0.268041	0.202014
LDL	Known	rs116403919	17	7070862	A	G	0.4377	-0.0278	0.0044	2.759e-10	--	0.5273	7063650	7080316	16666	-	-0.0316855	0.00324808	1.76867e-22	0.315532	0.315532	265364	0.827322	ASGR1	RPL7AP64 ASGR1	0	pseudogene protein_coding	0.2428	0.3934	0.3899	0.3052	0.2311	0.32274	0.197948
LDL	Known	rs34102232	17	26611081	TTTG	T	0.2487	-0.039	0.0049	1.422e-15	--	0.6056	26611081	26740139	129058	-	-	-	-	-	-	-	-	TMEM97	0	(TMEM199TMEM97POLDIP2CTD-2350C19.1)	non-coding intronic	0.6324	0.4308	0.2837	0.4791	0.4959	0.267442	0.452828
LDL	Known	rs142960189	17	45567593	A	ATC	0.3197	0.0343	0.0044	9.035e-15	++	0.4198	45377577	45781799	404222	-	0.0357185	0.00276845	4.50365e-38	0.541824	0.458175	265364	0.989324	MRPL45P2	0	MRPL45P2(TBKBP1EFCAB13RP11-290H9.4NPEPPS)	non-coding exonic-5utrupstream	0.6172	0.4063	0.3244	0.5179	0.4182	0.315415	0.541037
LDL	Known	rs60066663	17	67196143	C	T	0.4836	-0.0372	0.0042	8.463e-19	--	0.3176	67067441	67217796	150355	-	-0.041802	0.0041079	2.56383e-24	0.128318	0.128318	265364	0.999467	LOC100421166	0	(LOC100421166)	intronic	0.0401	0.1239	0.4593	0.1262	0.2403	0.458869	0.135367
LDL	Known	rs9953437	18	47120600	A	G	0.4497	0.0308	0.0042	2.459e-13	++	0.7927	47118398	47126172	7774	-	0.0251128	0.00688435	0.000264533	0.0423032	0.0423031	265364	0.984044	LIPG	LIPG SMUG1P1	0	downstream	0.2731	0.1628	0.4256	0.0537	0.0961	0.414634	0.0487837
LDL	Known	rs2738464	19	11242307	C	G	0.7114	0.121	0.0045	1.3e-156	++	0.8671	10716256	11396145	679889	-	0.0305297	0.00421583	4.4436e-13	0.879054	0.120945	265364	0.998256	SPC24	0	SPC24	3utrdownstreamnon-coding intronic	0.6271	0.8156	0.7331	0.8817	0.7618	0.737758	0.89212
LDL	Novel	rs7255902	19	17239693	G	A	0.3799	-0.0253	0.0043	2.58e-09	--	0.3613	17238413	17246737	8324	Yes	-0.00162418	0.00307248	0.597067	0.276111	0.276111	265364	1	MYO9B	0	0	intronic	0.211	0.2378	0.4107	0.2694	0.2025	0.438065	0.263808
LDL	Known	rs7412	19	45412079	T	C	0.0637	-0.5288	0.0083	2.75e-891	--	0.5463	45233385	46383455	1150070	-	-0.586629	0.0048154	0	0.084808	0.084808	265364	1	APOE	0	0	coding nonsyncoding *nonsyndownstream	0.1029	0.0476	0.1002	0.0626	0.044	0.0816195	0.0820818
LDL	Novel	rs142385484	19	50016759	T	C	0.1471	-0.0424	0.0061	4.33e-12	--	0.5547	50012574	50053452	40878	-	-0.0233084	0.00391934	2.73413e-09	0.14841	0.14841	265364	0.971481	FCGRT	0	FCGRT(ALDH16A1)	non-coding intronicintronicnon-codingupstream	0.0061	0.0879	0.1875	0.1471	0.09	0.178756	0.15295
LDL	Known	rs117412296	20	17600818	A	G	0.0749	-0.0634	0.0078	5.177e-16	--	0.08236	17539037	17845977	306940	-	-0.137482	0.0479111	0.00411131	0.000835405	0.000835404	265364	0.979675	RRBP1	0	0	upstreamnon-coding intronicintronic	0.0015	0.0303	0.0784	0	0.0133	0.0907336	0.0007141
LDL	Known	rs377012939	20	39954925	TCACACACACA	T	0.7906	0.0403	0.0052	6.748e-15	++	0.1519	39172728	39978564	805836	-	0.0317028	0.00309413	1.24542e-24	0.329896	0.329897	265364	0.891338	RP3-450M14.1	ZHX3 RP3-450M14.1	0	intergenic	0.4523	0.4568	0.7569	0.3072	0.3998	0.565751	0.0801423
LDL	Known	rs5763919	22	30662763	A	G	0.0543	0.0569	0.0091	3.447e-10	++	0.3908	30662763	30662763	0	-	-0.0203835	0.114724	0.858978	0.000139431	0.000139431	265364	1	OSM	0	0	coding nonsynupstream	0	0	0.0506	0	0	0.0501285	6.49e-05
LDL	Novel	rs5751206	22	42435227	A	C	0.456	0.0262	0.0041	2.63e-10	++	0.1552	42350510	42532267	181757	-	0.0082649	0.00531691	0.120077	0.0720764	0.0720764	265364	0.994166	WBP2NL	0	0	intronic	0.0061	0.0461	0.5476	0.0616	0.0542	0.546512	0.0663365
TG	Known	-	1	51216822	TAA	TAAA	0.1222	-0.0397	0.0063	2.912e-10	--	0.7882	50900021	51452068	552047	-	-	-	-	-	-	-	-	FAF1	-	-	intronicnon-coding intronic	0.2534	0.2723	0.0972	0.3549	0.3016	-	-
TG	Known	rs4344355	1	63153953	T	C	0.1832	-0.0782	0.0053	9.733e-49	--	0.8552	62848090	63359979	511889	-	-0.0787987	0.00289136	2.55966e-163	0.352725	0.352725	265665	0.984667	DOCK7	-	DOCK7(ANGPTL3USP1)	5utr	0.3759	0.3401	0.1776	0.2962	0.4294	0.203226	0.32451
TG	Known	rs202210804	1	150732717	C	A	0.0435	0.0617	0.01	6.452e-10	++	0.2585	150582438	151317409	734971	-	-	-	-	-	-	-	-	CTSS	-	-	intronicnon-coding intronic	0	0	0.003	0	0	-	-
TG	Known	rs1318006	2	21214152	G	A	0.1517	0.0646	0.0057	1.416e-29	++	0.3597	21050729	21451604	400875	-	0.0291975	0.00275227	2.75292e-26	0.466546	0.466546	265665	0.995542	GDF7	AC012361.1 RP11-116D2.1	(GDF7)	lincRNA	0.6558	0.5461	0.1498	0.4513	0.2607	0.122108	0.448908
TG	Known	rs1260326	2	27730940	C	T	0.4517	-0.1288	0.0041	5.56e-218	--	0.9962	27061540	28508909	1447369	-	-0.104438	0.0028052	1.35258e-302	0.610282	0.389718	265665	1	GCKR	-	GCKR(SNX17FNDC4NRBP1AC074117.10KRTCAP3)	coding nonsyndownstreamnon-coding	0.9062	0.6383	0.5188	0.5895	0.7996	0.499351	0.600468
TG	Known	rs35932591	2	121310704	T	C	0.2583	0.0304	0.005	1.04e-09	++	0.8059	121306758	121318617	11859	-	0.0193649	0.00422053	4.47165e-06	0.120383	0.120383	265665	1	AC073257.1	AC073257.2 AC073257.1	-	downstream	0.0499	0.2176	0.2619	0.1143	0.1902	0.263158	0.120008
TG	Known	rs4690098	4	3447156	T	C	0.4572	-0.0531	0.0041	1.507e-38	--	0.6931	3383148	3490579	107431	-	-0.026935	0.00329051	2.71983e-16	0.235205	0.235205	265665	0.966358	HGFAC	-	HGFAC	intronicnon-codingupstream	0.0106	0.2522	0.4474	0.2346	0.2096	0.472294	0.235114
TG	Known	rs72670104	4	88151605	T	C	0.3447	0.0409	0.0044	1.23e-20	++	0.4038	87868056	88292384	424328	-	0.0235999	0.00374829	3.05569e-10	0.16325	0.16325	265665	0.979412	HSD17B13	-	(HSD17B13)	non-coding intronic	0.0106	0.1916	0.3492	0.1551	0.0644	0.366452	0.156327
TG	Known	rs7702004	5	156401730	C	T	0.2169	-0.0436	0.005	1.516e-18	--	0.4011	156346464	156479568	133104	-	-0.0304553	0.00349594	3.01204e-18	0.191469	0.191469	265665	0.99343	TIMD4	TIMD4 HAVCR1	-	intergenic	0.3343	0.1758	0.2609	0.1759	0.2577	0.25	0.193364
TG	Known	rs4487569	6	32579476	T	G	0.0864	0.1132	0.0075	5.83e-51	++	0.2611	25420744	34243641	8822897	-	0.0706749	0.00754749	7.73209e-21	0.0353642	0.0353641	265665	0.97239	HLA-DQA1	HLA-DRB1 HLA-DQA1	HLA-DQA1(HLA-DQB1XXbac-BPG254F23.6HLA-DQB2HLA-DQA2HLA-DOBHLA-DRB5)	intergenic	0.0862	0.0202	0.0317	0.0338	0.0245	0.0249653	0.0373961
TG	Known	rs6905288	6	43758873	A	G	0.7648	0.034	0.0048	1.759e-12	++	0.2426	43756863	43759789	2926	-	0.0404404	0.00276653	2.25966e-48	0.56563	0.43437	265665	1	VEGFA	VEGFA RP11-344J7.2	-	downstream	0.5008	0.5994	0.7411	0.5964	0.8241	0.712355	0.568418
TG	Known	rs72976941	6	139842181	G	A	0.1982	-0.0321	0.0053	1.351e-09	--	0.2506	139829917	139842576	12659	-	-0.0158136	0.00345833	4.81872e-06	0.196232	0.196232	265665	0.995091	RP11-12A2.3	RP11-12A2.3 ATP5F1P6	-	intergenic	0.0242	0.1354	0.2163	0.2048	0.3661	0.208226	0.21784
TG	Known	rs13234378	7	73026151	T	A	0.1049	-0.127	0.0067	3.619e-81	--	0.9331	72816787	73806823	990036	-	-0.12829	0.00407188	1.79842e-217	0.129545	0.129545	265665	0.999536	MLXIPL	-	-	intronic	0.0242	0.0403	0.1171	0.1153	0.0808	0.0930233	0.132125
TG	Known	rs1041983	8	18257795	T	C	0.3269	-0.0327	0.0044	6.597e-14	--	0.6881	18229020	18283352	54332	-	-0.0151606	0.00294183	2.55924e-07	0.318784	0.318783	265665	0.999544	NAT2	-	-	coding synintronic	0.4682	0.2911	0.4395	0.3052	0.4284	0.425711	0.31775
TG	Known	rs1803924	8	19823674	T	C	0.1249	-0.1719	0.0061	9.38e-173	--	0.9525	19577296	19973810	396514	-	-0.190474	0.00440076	0	0.108342	0.108342	265665	0.998963	LPL	-	LPL	3utr	0.0492	0.0663	0.12	0.1352	0.091	0.1009	0.100898
TG	Known	rs2954029	8	126490972	T	A	0.5583	-0.0724	0.0041	1.701e-69	--	0.2109	126447308	126559887	112579	-	-0.0924915	0.00275293	6.0481e-247	0.469753	0.469753	265665	0.995328	RP11-136O12.2	-	-	non-coding intronic	0.2905	0.4236	0.5516	0.4483	0.3507	0.540962	0.472731
TG	Novel	rs74701849	9	130775390	A	G	0.1825	0.0323	0.0054	2.457e-09	++	0.8117	130674161	130776743	102582	-	-	-	-	-	-	-	-	RP11-379C10.1	FAM102A RP11-379C10.1	-	protein_coding antisense	0.0567	0.0303	0.1806	0	0.0143	0.185328	0.00116686
TG	Known	rs10733790	10	65100334	C	G	0.6237	-0.0396	0.0042	6.919e-21	--	0.7733	64866078	65375308	509230	-	-0.0187695	0.00391911	1.67521e-06	0.856903	0.143098	265665	0.999961	MRPL35P2	-	(MRPL35P2)	intronic	0.9856	0.6311	0.6498	0.8479	0.727	0.634665	0.8602
TG	Known	rs57931341	10	74701571	C	CGT	0.2599	0.0313	0.0049	1.531e-10	++	0.953	74651309	74714177	62868	-	0.0190886	0.00615252	0.00191868	0.0642412	0.0642413	265665	0.825327	PLA2G12B	-	-	intronic	0.3918	0.0735	0.2669	0.0557	0.1779	0.237154	0.047501
TG	Known	rs4418728	10	94839724	T	G	0.7265	-0.0405	0.0046	1.142e-18	--	0.2268	94588235	94846093	257858	-	-0.0319149	0.00275868	6.0258e-31	0.450415	0.450415	265665	0.99911	CYP26A1	CYP26A1 NIP7P1	-	downstream	0.2572	0.4669	0.7927	0.4871	0.6912	0.805913	0.461274
TG	Known	rs2263997	10	122910688	A	C	0.3688	0.031	0.0044	1.813e-12	++	0.09789	122891509	123001939	110430	-	0.00493052	0.00281546	0.0799072	0.608281	0.39172	265665	0.998446	RP11-159H3.1	RP11-159H3.1 LINC01153	-	intergenic	0.2103	0.4366	0.3522	0.5944	0.774	0.380512	0.637551
TG	Known	rs509360	11	61548559	G	A	0.3163	0.0542	0.0048	2.213e-29	++	0.7561	61389172	61664711	275539	-	0.0264223	0.00294114	2.63486e-19	0.679792	0.320208	265665	1	TMEM258	-	TMEM258(FADS2 FADS1 RAB3IL1)	intronic3downstreamnon-coding intronic5upstream	0.0817	0.7939	0.5744	0.7058	0.2434	0.583548	0.658816
TG	Known	rs61548447	11	65275665	C	CA	0.1923	0.0332	0.0053	4.704e-10	++	0.1895	65275665	65275665	0	-	-0.00528123	0.00600739	0.379336	0.0613998	0.0613999	265665	0.903085	MALAT1	MALAT1 SNRPGP19	-	lincRNA pseudogene	0.4198	0.111	0.2063	0.0557	0.2117	0.328629	0.0760642
TG	Known	rs651821	11	116662579	T	C	0.7008	-0.3008	0.0044	1.90e-1025	--	0.528	116373315	117312609	939294	-	-0.284622	0.00589744	0	0.943126	0.0568726	265665	0.998262	RP11-109L13.1	-	(RP11-109L13.1)	5utr	0.8396	0.8458	0.7123	0.9175	0.8088	0.712082	0.930981
TG	Known	rs557250003	12	21014094	G	A	0.0652	0.0519	0.0085	8.34e-10	++	0.9931	21014094	21014094	0	-	0.353418	0.352285	0.315758	1.75365e-05	0	265665	0.864812	SLCO1B3 LST3 SLCO1B7		-	intronicdownstreamupstream	0	0	0.0526	0	0.002	-	-
TG	Known	rs11066132	12	112468206	T	C	0.1548	-0.0442	0.0057	8.519e-15	--	0.1181	111718231	113117897	1399666	-	-0.284933	0.377902	0.450858	1.33369e-05	0	265665	0.988181	NAA25	-	-	intronicnon-coding intronic	0	0.0029	0.1716	0	0	0.26615	0
TG	Known	rs79823890	14	52511969	T	G	0.1658	-0.0359	0.0055	8.678e-11	--	0.8032	52511911	52587889	75978	-	-	-	-	-	-	-	-	NID2	-	-	intronic	0	0.0029	0.1022	0	0	0.102564	0.000129601
TG	Known	rs2070895	15	58723939	A	G	0.4305	0.0643	0.0041	9.929e-55	++	0.7255	58544773	58833993	289220	-	0.0507867	0.00332391	1.10804e-52	0.217944	0.217945	265665	0.997727	LIPC	-	LIPC	intronicnon-coding intronicupstream	0.5643	0.4251	0.4167	0.2107	0.3088	0.391613	0.225055
TG	Known	rs2084152	15	102065008	C	T	0.5597	0.0273	0.0042	6.779e-11	++	0.753	102063772	102068904	5132	-	0.0200601	0.00332736	1.6536e-09	0.221377	0.221377	265665	0.98586	PCSK6	-	-	non-coding intronic	0.0643	0.3112	0.4911	0.2356	0.2495	0.496134	0.224165
TG	Known	rs821840	16	56993886	G	A	0.171	-0.0431	0.0054	2.198e-15	--	0.07195	56985514	57007451	21937	-	-0.0376037	0.00292812	9.75506e-38	0.326787	0.326787	265665	0.998918	CETP	AC012181.1 CETP	-	miRNA protein_coding	0.2814	0.3026	0.1756	0.2913	0.319	-	-
TG	Known	rs2925979	16	81534790	C	T	0.6334	-0.0305	0.0042	5.267e-13	--	0.9239	81526169	81553070	26901	-	-0.0301684	0.00299481	7.30362e-24	0.699482	0.300518	265665	1	CMIP	-	-	intronic	0.7103	0.8141	0.5833	0.7117	0.7669	0.589378	0.704112
TG	Known	rs8077638	17	1640793	T	C	0.1463	0.0343	0.0057	2.327e-09	++	0.9534	1626753	1646317	19564	-	0.0173611	0.00331994	1.70253e-07	0.218841	0.218841	265665	1	WDR81	-	WDR81(SERPINF2 MIR22HG PRPF8 TLCD2)	coding synnon-coding	0.23	0.2075	0.1865	0.1988	0.3824	0.170308	0.218823
TG	Known	rs145465053	17	66036194	CA	C	0.6422	0.0284	0.0043	6.235e-11	++	0.0262	65822573	66098154	275581	-	0.0176139	0.00343646	2.96775e-07	0.204934	0.204934	265665	0.978522	KPNA2	-	-	intronic	0.0764	0.2781	0.6637	0.2366	0.2822	0.655034	0.238229
TG	Known	rs10522107	17	76406184	A	AAAAAC	0.3324	-0.0286	0.0045	2.831e-10	--	0.8018	76385703	76406184	20481	-	-0.0116721	0.00283533	3.84497e-05	0.463627	0.463627	265665	0.941998	PGS1	-	-	intronicnon-coding intronic	0.3374	0.5375	0.4137	0.4781	0.4131	0.31137	0.482514
TG	Known	rs1664690	19	4079922	T	A	0.9448	0.0537	0.009	2.339e-09	++	0.9759	4079922	4079922	0	-	-6.28064e-05	0.00436285	0.988514	0.88765	0.112348	265665	0.991683	MAP2K2	ZBTB7A MAP2K2	-	intergenic	0.4244	0.9078	0.9385	0.8748	0.7853	0.921935	0.88063
TG	Known	rs34692794	19	11343547	TG	T	0.2802	-0.0356	0.0045	4.383e-15	--	0.7442	11329641	11391115	61474	-	0.00378722	0.00459263	0.409583	0.0992815	0.0992816	265665	0.994172	DOCK6	-	DOCK6	intronic	0.2057	0.196	0.2361	0.0885	0.1554	0.275484	0.123579
TG	Known	rs58542926	19	19379549	T	C	0.0743	-0.0977	0.0077	1.475e-36	--	0.09591	19261019	19877630	616611	-	-0.110031	0.0051331	7.59496e-102	0.0771667	0.0771667	265665	1	MAU2	-	(ATP13A1MAU2GATAD2A)	upstreamnon-coding introniccoding nonsynnon-coding	0.0227	0.0634	0.0863	0.0676	0.1074	0.0694087	0.0692497
TG	Known	rs483082	19	45416178	T	G	0.1654	0.1359	0.0055	1.13e-135	++	0.4255	45355743	45436657	80914	-	0.0984169	0.00322709	6.42731e-204	0.23733	0.23733	265665	0.995286	APOC1	APOE APOC1	-	upstream	0.5015	0.1657	0.2024	0.2187	0.1329	0.190476	0.224948
TG	Known	rs45482295	19	50046239	G	A	0.0301	0.0797	0.0121	4.56e-11	++	0.2199	50009032	50053790	44758	-	0.0217996	0.00518619	2.63026e-05	0.0758253	0.0758252	265665	0.992247	RCN3	-	RCN3(FCGRT NOSIP RPS11 PRRG2)	intronic	0.1876	0.0735	0.0258	0.0835	0.0849	0.0231065	0.075598
TG	Known	rs562306828	20	44557215	AAGAG	A	0.0772	0.0965	0.0077	5.643e-36	++	0.7757	44533110	44686091	152981	-	-	-	-	-	-	-	-	PCIF1	PLTP PCIF1	-	intergenic	0.2776	0.1326	0.1151	0.2137	0.2669	0.0919689	0.19884
TG	Known	rs1800234	22	46615880	C	T	0.0498	-0.0725	0.0094	1.115e-14	--	0.713	46615880	46615880	0	Yes	-	-	-	-	-	-	-	PPARA	-	-	coding nonsynnon-codingintronic	0	0.0576	0.0427	0.001	0.001	0.0404884	0.000842733
TC	Known	rs35176086	1	25839228	T	A	0.7012	-0.0361	0.0046	3.156e-15	--	0.8589	25529038	25863179	334141	-	-0.0313547	0.00279539	3.4324e-29	0.432545	0.432546	265881	0.977741	TMEM57	TMEM57 LDLRAP1	TMEM57 LDLRAP1	intergenic	0.6241	0.5504	0.7946	0.4503	0.6718	0.760667	0.434496
TC	Known	rs151193009	1	55509585	T	C	0.0153	-0.4685	0.0163	6.68e-182	--	0.3162	55481769	55706403	224634	-	-	-	-	-	-	-	-	PCSK9	-	-	coding nonsynintronic	0	0	0.0129	0	0	0.00512821	0
TC	Known	rs636523	1	62920008	G	A	0.1798	-0.0393	0.0053	1.544e-13	--	0.3897	62905893	63204364	298471	-	-0.0758644	0.00286343	1.79502e-154	0.356362	0.356361	265881	0.998693	DOCK7	USP1 DOCK7	DOCK7USP1(ANGPTL3)	downstream	0.4924	0.3617	0.1825	0.3022	0.4284	0.208387	0.326525
TC	Novel	rs61777140	1	78236891	A	G	0.5457	0.026	0.0041	3.036e-10	++	0.8944	78070458	78276977	206519	-	0.00883883	0.00311633	0.00456439	0.736241	0.263758	265881	0.99567	GIPC2	USP33 RP4-706L14.2	(GIPC2)	downstream	0.8374	0.8012	0.5823	0.7266	0.9192	0.55168	0.746723
TC	Known	rs569139944	1	92998556	CTT	C	0.9293	0.06	0.008	8.591e-14	++	0.08701	92955426	93628263	672837	-	0.0215664	0.00287357	6.15723e-14	0.635704	0.364295	265881	0.983438	EVI5	-	-	intronic	0.5159	0.7133	0.9355	0.6183	0.8149	0.903846	0.617491
TC	Known	rs12740374	1	109817590	T	G	0.059	-0.1656	0.0086	9.779e-83	--	0.4635	109732157	109839400	107243	-	-0.140681	0.00326933	0	0.226033	0.226033	265881	1	CELSR2	-	CELSR2(SORT1PSRC1)	3utrdownstreamnon-coding	0.2474	0.2046	0.0427	0.2127	0.2587	0.061054	0.220313
TC	Novel	rs77319612	1	196813826	C	G	0.345	0.0278	0.0045	4.18e-10	++	0.8326	196712902	196822959	110057	-	-	-	-	-	-	-	-	CFHR2	-	-	intronic	0.0008	0.0836	0.3274	0.006	0.0061	0.343176	0.00209726
TC	Known	rs2642438	1	220970028	G	A	0.8436	0.0413	0.0056	1.32e-13	++	0.5944	220970028	221018832	48804	-	0.034367	0.00299771	2.02461e-30	0.702277	0.297723	265881	1	RP11-295M18.6	-	(RP11-295M18.6)	coding nonsynnon-codingupstream	0.9508	0.7767	0.7679	0.7217	0.7751	0.798077	0.698805
TC	Known	rs557933	1	234853268	C	A	0.7069	0.0436	0.0045	4.273e-22	++	0.7649	234654581	234876434	221853	-	0.0502727	0.00275547	2.53257e-74	0.517911	0.482089	265881	0.995814	RP4-781K5.7	-	RP4-781K5.7(RP4-781K5.6)	non-coding intronic	0.8759	0.7161	0.7708	0.5169	0.7014	0.803871	0.539281
TC	Known	rs13306206	2	21242731	A	G	0.0101	0.4239	0.0207	5.95e-93	++	0.07256	20356944	22584298	2227354	-	-	-	-	-	-	-	-	APOB	-	-	coding nonsyn	0	0	0.0089	0	0	0.000641026	0
TC	Known	rs1260326	2	27730940	C	T	0.4517	-0.0654	0.0041	2.052e-57	--	0.861	27161476	28275829	1114353	-	-0.0626713	0.00280865	3.44068e-110	0.610297	0.389703	265881	1	GCKR	-	GCKR(SNX17FNDC4NRBP1AC074117.10KRTCAP3)	coding nonsyndownstreamnon-coding	0.9062	0.6383	0.5188	0.5895	0.7996	0.499351	0.600468
TC	Known	rs12989477	2	62925670	G	C	0.198	-0.0395	0.0052	1.792e-14	--	0.3755	62805902	63371447	565545	-	-0.022359	0.00425156	1.44939e-07	0.11824	0.11824	265881	0.994184	AC092155.4	-	(AC092155.4 OTX1 B3GNT2)	intronic	0.0303	0.1931	0.1944	0.1352	0.1125	0.221649	0.114527
TC	Known	rs10164853	2	158481992	G	A	0.2646	-0.0339	0.0048	1.268e-12	--	0.1244	158412542	158481992	69450	-	-0.0284214	0.0052156	5.0612e-08	0.0760776	0.0760776	265881	0.982426	ACVR1C	-	-	intronic	0.2148	0.1902	0.3006	0.0656	0.135	0.326452	0.0780257
TC	Known	rs13108218	4	3443931	G	A	0.5032	-0.0435	0.0041	3.46e-26	--	0.08265	3386315	3475107	88792	-	-0.0345576	0.00285062	8.16046e-34	0.619362	0.380639	265881	0.983931	HGFAC	-	-	intronic	0.4962	0.5749	0.4881	0.6103	0.6145	0.526554	0.618737
TC	Novel	rs4371688	4	69990041	A	G	0.6756	0.029	0.0044	3.116e-11	++	0.6931	69879718	69990041	110323	-	0.0110445	0.00274416	5.70604e-05	0.477636	0.477635	265881	0.997389	UGT2B7	UGT2B7 RP13-644M16.1	UGT2B7(RP13-644M16.5 UGT2B11 RP11-704M14.1)	protein_coding pseudogene	0.8616	0.7176	0.7262	0.5567	0.5562	0.707207	0.49193
TC	Novel	rs118190473	4	79578251	C	T	0.1574	-0.0508	0.0057	5.557e-19	--	0.9933	79533401	79879480	346079	-	-	-	-	-	-	-	-	LINC01094	-	-	non-coding intronic	0	0.0231	0.0952	0.0099	0.0041	0.10077	0.00382372
TC	Known	rs7678142	4	100553828	G	T	0.2337	0.0324	0.0048	2.254e-11	++	0.3304	100445238	100639308	194070	-	0.0431402	0.00710905	1.29405e-09	0.0388426	0.0388426	265881	0.995656	RP11-766F14.2	RP11-766F14.1 RP11-766F14.2		antisense protein_coding	0.1823	0.0663	0.2133	0.0159	0.0389	0.163424	0.0302356
TC	Known	rs3846663	5	74655726	T	C	0.5221	0.0841	0.0041	4.21e-95	++	0.3982	74342313	75146462	804149	-	0.0810469	0.00283194	7.36456e-180	0.37182	0.37182	265881	1	COL4A3BP	-	(ANKDD1BCOL4A3BPGCNT4)	intronicdownstreamupstream	0.23	0.4049	0.5099	0.3897	0.5532	0.5511	0.394532
TC	Known	rs55776147	5	156400808	G	A	0.767	0.0582	0.0048	1.731e-33	++	0.7784	156334681	156483396	148715	-	0.0545307	0.00284557	8.5068e-82	0.634555	0.365446	265881	0.998929	TIMD4	TIMD4 HAVCR1	HAVCR1TIMD4	intergenic	0.3593	0.7089	0.7252	0.6481	0.7086	0.739075	0.627966
TC	Known	rs4487569	6	32579476	T	G	0.0864	0.0901	0.0075	6.218e-33	++	0.7963	25420744	33952531	8531787	-	0.00918179	0.00754329	0.223525	0.0353852	0.0353852	265881	0.972398	HLA-DQA1	HLA-DRB1 HLA-DQA1	HLA-DQA1(HLA-DQB1XXbac-BPG254F23.6HLA-DQB2HLA-DQA2HLA-DOBHLA-DRB5)	intergenic	0.0862	0.0202	0.0317	0.0338	0.0245	0.0249653	0.0373961
TC	Novel	rs705588	6	101275792	C	A	0.4453	-0.0284	0.0041	5.833e-12	--	0.2409	100923704	101634415	710711	-	-0.00487713	0.00326858	0.135667	0.230568	0.230568	265881	0.992524	ASCC3	-	ASCC3	intronic	0.5461	0.3055	0.4752	0.2565	0.2403	0.458869	0.239935
TC	Known	rs9376090	6	135411228	C	T	0.3252	-0.0404	0.0044	1.855e-20	--	0.004888	135402339	135431640	29301	-	-0.0284866	0.00312448	7.75758e-20	0.260524	0.260524	265881	1	HBS1L	-	HBS1L(ALDH8A1CTA-212D2.2)	intronic	0.0151	0.1441	0.246	0.2594	0.1053	0.233591	0.265008
TC	Known	rs73596816	6	161017363	A	G	0.0353	0.0805	0.0107	4.209e-14	++	0.7737	160520768	161089307	568539	-	0.0463336	0.00770007	1.77585e-09	0.0328305	0.0328305	265881	1	LPA	-	-	intronic	0.0265	0.0231	0.0387	0.0288	0.1053	0.0541935	0.0322474
TC	Known	rs145885140	7	21614206	C	G	0.2366	0.0445	0.0049	5.402e-20	++	0.5391	21527783	21667559	139776	-	0.0462369	0.00364953	8.9671e-37	0.171222	0.171222	265881	0.994562	DNAH11	-	-	intronic	0.0242	0.0432	0.0367	0.0676	0.1084	0.174119	0.161962
TC	Known	rs7780562	7	26022414	C	A	0.7044	-0.0371	0.0045	3.105e-16	--	0.5799	25984566	26409273	424707	-	-0.00725193	0.00341627	0.0337749	0.79362	0.206382	265881	0.980596	MIR148A	MIR148A AC004520.1	-	intergenic	0.0144	0.0778	0.1905	0.1471	0.0644	0.695764	0.798391
TC	Known	rs11185602	7	50299077	G	A	0.3426	0.0279	0.0043	8.43e-11	++	0.8287	50258234	50324037	65803	-	0.0103742	0.00292728	0.000394239	0.327667	0.327667	265881	0.99893	AC020743.4	AC020743.3 AC020743.4	-	intergenic	0.9909	0.8487	0.6796	0.8151	0.8037	0.258355	0.328814
TC	Novel	rs11270106	7	97942436	C	CCACCCCACCCCCAACTGT	0.7473	0.0294	0.0049	1.523e-09	++	0.2386	97913196	97942436	29240	-	0.0166422	0.00364353	4.93528e-06	0.811914	0.188086	265881	0.927211	BAIAP2L1	-	BAIAP2L1(RP4-607J23.2RP11-307C18.1BRI3TECPR1)	intronicnon-coding intronic	0.7042	0.7478	0.7192	0.7684	0.6636	0.762252	0.823043
TC	Novel	rs7004158	8	19877233	G	A	0.1196	0.0417	0.0063	3.829e-11	++	0.5027	19818773	19928582	109809	-	-0.0109597	0.00452361	0.0154034	0.102364	0.102364	265881	0.999383	LPL	LPL AC100802.3	LPL	intergenic	0.1135	0.0216	0.0179	0.003	0.001	0.0893316	0.0919003
TC	Known	rs112784971	8	59406490	T	C	0.2888	-0.0502	0.0045	2.22e-28	--	0.02561	59261153	59570474	309321	-	-0.0577419	0.00660166	2.21153e-18	0.0455065	0.0455065	265881	0.992387	CYP7A1	-	-	intronic	0.1732	0.1398	0.2093	0.172	0.2331	0.241935	0.0535228
TC	Known	rs2737237	8	116655092	T	A	0.279	-0.0414	0.0046	2.926e-19	--	0.5094	116631278	116841237	209959	-	-0.0326696	0.00301106	2.0238e-27	0.298104	0.298104	265881	0.99127	TRPS1	-	-	intronic	0.18	0.0706	0.245	0.0537	0.1002	0.0352394	0.0289444
TC	Known	rs2954029	8	126490972	T	A	0.5583	-0.0676	0.0041	6.853e-61	--	0.07262	126449406	126513330	63924	-	-0.0760442	0.00275365	1.24331e-167	0.469739	0.46974	265881	0.99533	RP11-136O12.2	-	-	non-coding intronic	0.2315	0.3545	0.2708	0.2515	0.2751	0.540962	0.472731
TC	Known	rs1883025	9	107664301	T	C	0.2506	-0.0795	0.0047	1.543e-64	--	0.451	107506047	107740288	234241	-	-0.0591566	0.00314792	9.8236e-79	0.25448	0.25448	265881	1	ABCA1	-	-	intronic	0.2905	0.4236	0.5516	0.4483	0.3507	0.226512	0.246362
TC	Novel	rs80091550	9	130773519	A	G	0.1825	0.0578	0.0054	1.318e-26	++	0.4433	130674161	130791937	117776	-	-0.125856	0.116803	0.281256	0.000163452	0.000163452	265881	0.843241	RP11-379C10.1	FAM102A RP11-379C10.1	-	intergenic	0.3487	0.2723	0.2431	0.2396	0.4131	0.18509	0.00116762
TC	Known	rs550057	9	136146597	T	C	0.2591	0.0824	0.0046	5.085e-71	++	0.5434	136040986	136337740	296754	-	0.0611289	0.00313997	2.35094e-84	0.255006	0.255006	265881	0.99965	ABO	-	ABO	non-coding intronic	0.0023	0.0245	0.1806	0	0.0143	0.195937	0.255328
TC	Novel	rs1475718	9	137118170	A	G	0.3761	0.0252	0.0042	2.019e-09	++	0.02066	137117496	137118170	674	Yes	0.00756885	0.00278154	0.00650689	0.438611	0.438612	265881	0.986098	RP11-145E17.2	LL09NC01-139C3.1 RP11-145E17.2		intergenic	0.7965	0.5821	0.3819	0.493	0.4632	0.392535	0.43942
TC	Known	rs41280378	10	74692646	G	T	0.2479	-0.0508	0.0049	4.38e-25	--	0.865	74183878	75370324	1186446	-	-0.0171321	0.00672077	0.0107997	0.0436597	0.0436596	265881	0.996285	NUDT13	-	(NUDT13GLUD1P3NDST2)	3utr	0.0159	0.0231	0.2579	0.0388	0.1544	0.248715	0.0434613
TC	Known	rs2419607	10	113978499	G	T	0.4007	-0.055	0.0042	8.478e-39	--	0.9517	113883047	114206055	323008	-	-0.0113849	0.00313595	0.00028297	0.26371	0.26371	265881	0.982919	GPAM	GPAM TECTB	-	protein_coding	0.8502	0.438	0.4177	0.2724	0.2965	0.428479	0.273276
TC	Novel	rs36084911	11	5691557	G	A	0.5775	-0.0253	0.0043	3.372e-09	--	0.09662	5691557	5691557	0	-	-0.0135792	0.00287403	2.30455e-06	0.408487	0.408486	265881	0.943175	TRIM5	-	TRIM5	intronicnon-coding intronic	0.6982	0.4942	0.5744	0.4374	0.4182	0.619481	0.446258
TC	Known	rs11320420	11	61542006	G	GA	0.3724	-0.0277	0.0046	2.299e-09	--	0.9362	61542006	61542006	0	-	-0.0632754	0.00289973	1.81098e-105	0.351285	0.351284	265881	0.980921	MYRF TMEM258	-	-	intronicnon-coding intronic	0.0605	0.5951	0.5923	0.3519	0.1656	0.572524	0.355991
TC	Known	rs12222995	11	75498240	G	A	0.218	-0.0325	0.005	6.176e-11	--	0.4936	75444605	75557410	112805	-	-0.0255575	0.00491894	2.04072e-07	0.0853549	0.0853548	265881	0.994945	DGAT2	-	DGAT2(UVRAG)	intronic	0.1354	0.0965	0.2361	0.0785	0.089	0.219512	0.104018
TC	Known	rs662799	11	116663707	A	G	0.7008	-0.0359	0.0045	8.001e-16	--	0.1322	116586283	117006383	420100	-	-0.115077	0.00590983	2.1698e-84	0.943087	0.0569127	265881	1	RP11-109L13.1	APOA5 AP006216.5	(RP11-109L13.1)	upstream	0.8843	0.853	0.7123	0.9165	0.8088	0.709615	0.931072
TC	Known	rs150318642	11	118445473	A	AT	0.4338	0.0267	0.0041	9.784e-11	++	0.06086	118405068	118474719	69651	-	0.0174649	0.00414623	2.52938e-05	0.128216	0.128217	265881	0.979881	ARCN1	-	-	intronic	0.236	0.111	0.5833	0.1511	0.362	0.546958	0.132168
TC	Known	rs7952602	11	126233669	C	G	0.2604	0.0305	0.0047	7.635e-11	++	0.1303	126218153	126239285	21132	-	0.0447732	0.00403476	1.31822e-28	0.134419	0.134419	265881	0.990312	ST3GAL4	-	ST3GAL4	intronic	0.2126	0.1398	0.3363	0.1292	0.1401	0.302699	0.143321
TC	Known	rs149871778	12	9098995	GAAC	G	0.3084	-0.0309	0.0044	2.768e-12	--	0.8562	9054671	9098995	44324	-	-0.0344451	0.00452028	2.54266e-14	0.102909	0.102909	265881	1	M6PR	-	M6PR(A2M-AS1KLRG1)	coding pepshiftupstreamintronicnon-codingcoding *pepshift:stop-loss	-	-	-	-	-	0.333117	0.102453
TC	Known	rs11110397	12	100898647	A	G	0.3028	0.0369	0.0045	1.123e-16	++	0.9725	100822511	100944717	122206	-	-0.048211	0.038628	0.212002	0.00126954	0.00126954	265881	0.992294	NR1H4	-	-	intronic	0.2844	0.1182	0.3165	0.0099	0.0133	0.317655	0.0101141
TC	Known	rs6606734	12	110013639	G	T	0.2858	0.0265	0.0045	4.713e-09	++	0.2676	110013639	110013639	0	-	0.0167901	0.00274276	9.27636e-10	0.521949	0.47805	265881	0.999824	MVK	-	MVK(MYO1H KCTD10 FOXN4 UNG RP11-256L11.3 MMAB UBE3B ACACB)	intronic	0.6672	0.4885	0.2847	0.5447	0.364	0.268135	0.550474
TC	Known	rs1169288	12	121416650	C	A	0.493	0.0429	0.0041	1.936e-25	++	0.8008	121192231	121490520	298289	-	0.0431964	0.0029835	1.7293e-47	0.310604	0.310604	265881	0.989191	C12orf43	-	(MLECACADSC12orf43)	non-coding introniccoding nonsynintronic	0.0832	0.33	0.3889	0.339	0.4325	0.409444	0.341658
TC	Novel	rs117817051	12	123197454	C	T	0.6867	0.0268	0.0045	2.916e-09	++	0.7629	123197454	123197454	0	-	0.00570044	0.00278169	0.0404363	0.565673	0.434327	265881	0.988401	HCAR1 RP11-324E6.6		-	non-coding intronic5upstream	0.6891	0.4582	0.625	0.5716	0.3589	0.626043	0.522629
TC	Known	rs10846744	12	125312425	C	G	0.6875	0.0324	0.0044	1.916e-13	++	0.1049	124872587	125380544	507957	-	0.0312232	0.00394668	2.55784e-15	0.139743	0.139743	265881	1	SCARB1	-	-	intronicnon-coding intronic	0.6967	0.2752	0.5724	0.17	0.1963	0.58	0.152109
TC	Known	rs17692629	13	32976608	G	A	0.3856	-0.0252	0.0043	3.312e-09	--	0.7039	32976358	32976608	250	-	-0.0259105	0.00368257	1.9831e-12	0.171171	0.171171	265881	0.978086	BRCA2	-	(BRCA2)	3utrnon-codingintronicdownstream	0.2307	0.1787	0.3502	0.1471	0.1411	0.365979	0.169493
TC	Known	rs141607381	13	114562305	C	CATT	0.2987	0.03	0.0045	2.191e-11	++	0.9491	114548163	114565889	17726	-	0.0366722	0.00377073	2.36839e-22	0.157438	0.157438	265881	0.99514	GAS6-AS1	-	(GAS6-AS1)	intronicnon-coding intronic	0.1846	0.2003	0.3056	0.1789	0.4223	0.30027	0.173299
TC	Novel	rs3858910	15	53088479	G	C	0.1581	-0.0358	0.0057	2.89e-10	--	0.8208	53070493	53101886	31393	-	-0.0302078	0.0209638	0.149599	0.00431575	0.00431575	265881	0.996605	ONECUT1	ONECUT1 RP11-209K10.2	-	intergenic	0.0469	0.0432	0.1022	0.003	0.0051	0.115039	0.00395334
TC	Known	rs2070895	15	58723939	A	G	0.4305	0.087	0.0041	5.7e-99	++	0.06709	58544773	58833993	289220	-	0.0776297	0.0033203	8.98082e-121	0.217962	0.217962	265881	0.99773	LIPC	-	LIPC	intronicnon-coding intronicintronicnon-coding intronicupstream	0.5643	0.4251	0.4167	0.2107	0.3088	0.391613	0.225055
TC	Known	rs3784924	16	11644842	G	A	0.4957	-0.0247	0.0041	1.199e-09	--	0.5906	11619149	11645013	25864	-	-0.0146985	0.00298296	8.33377e-07	0.314602	0.314602	265881	0.980695	LITAF	-	LITAF(SNNCTD-3088G3.8)	intronicdownstream	0.3192	0.33	0.496	0.3171	0.3742	0.520752	0.32716
TC	Novel	rs9921399	16	55866378	C	T	0.5493	0.0241	0.0041	4.348e-09	++	0.397	55866378	55866378	0	-	0.00173609	0.00322255	0.590074	0.237138	0.237138	265881	1	CES1	-	CES1(CES1P1)	intronicnon-coding intronic	0.1899	0.3934	0.494	0.2296	0.2106	0.472258	0.264626
TC	Known	rs183130	16	56991363	T	C	0.167	0.0958	0.0055	3.559e-69	++	0.7884	56942709	57020127	77418	-	0.0362694	0.00292745	3.04959e-35	0.326259	0.32626	265881	0.999516	CETP	AC012181.1 CETP	CETP(NLRC5)	downstream	0.2655	0.3026	0.1746	0.2932	0.319	0.157383	0.32315
TC	Known	rs77303550	16	72079657	T	C	0.2468	-0.0803	0.0048	4.956e-63	--	0.5222	71202250	72712520	1510270	-	-0.0573589	0.00346992	2.38126e-61	0.195012	0.195012	265881	0.996518	TXNL4B	-	-	intronic	0.1528	0.353	0.2401	0.2068	0.0828	0.268041	0.202014
TC	Known	rs72837687	17	7073747	A	G	0.3767	-0.0282	0.0042	2.309e-11	--	0.3457	7063650	7080316	16666	-	-0.0347148	0.00342322	3.67181e-24	0.202559	0.202559	265881	0.99441	ASGR1	ASGR1 RPL7AP64	-	downstream	0.0386	0.2839	0.3185	0.1958	0.1094	0.325974	0.197558
TC	Known	rs142960189	17	45567593	A	ATC	0.3197	0.0357	0.0044	3.62e-16	++	0.6827	45337435	45781799	444364	-	0.0334872	0.00276604	9.95106e-34	0.541846	0.458154	265881	0.989314	MRPL45P2	-	MRPL45P2(TBKBP1EFCAB13RP11-290H9.4NPEPPS)	non-coding exonic-5utrupstream	0.6172	0.4063	0.3244	0.5179	0.4182	0.315415	0.541037
TC	Known	rs740516	17	67082962	G	C	0.5423	-0.0327	0.0042	3.855e-15	--	0.4008	67067441	67217796	150355	-	-0.0438756	0.00385018	4.46322e-30	0.151009	0.15101	265881	0.991537	ABCA6	-	ABCA6(LOC100421166)	intronicnon-coding intronic	0.0174	0.1398	0.506	0.1521	0.2597	0.508398	0.1569
TC	Known	rs9953437	18	47120600	A	G	0.4497	0.0642	0.0042	1.185e-53	++	0.5912	47068878	47182664	113786	-	0.0526089	0.00687729	2.0218e-14	0.0423012	0.0423012	265881	0.984009	LIPG	LIPG SMUG1P1	-	downstream	0.2731	0.1628	0.4256	0.0537	0.0961	0.414634	0.0487837
TC	Known	rs2738464	19	11242307	C	G	0.7114	0.1058	0.0045	1.8e-122	++	0.6983	10718931	11413360	694429	-	0.027159	0.00421206	1.13598e-10	0.879083	0.120916	265881	0.998258	LDLR SPC24	-	SPC24	3utrdownstreamnon-coding intronicintronic	0.6271	0.8156	0.7331	0.8817	0.7618	0.737758	0.89212
TC	Novel	rs7255902	19	17239693	G	A	0.3799	-0.0264	0.0042	3.786e-10	--	0.5038	17232499	17252041	19542	-	-0.00279614	0.00306941	0.362311	0.276148	0.276148	265881	1	MYO9B	-	-	intronic	0.211	0.2378	0.4107	0.2694	0.2025	0.438065	0.263808
TC	Known	rs7412	19	45412079	T	C	0.0637	-0.3641	0.0082	4.45e-428	--	0.9845	45322744	45505596	182852	-	-0.475184	0.00485679	0	0.0848143	0.0848143	265881	1	APOE	-	-	coding nonsyncoding *nonsyndownstream	0.1029	0.0476	0.1002	0.0626	0.044	0.0816195	0.0820818
TC	Known	rs58156248	19	46383455	G	C	0.0874	-0.0507	0.0075	1.03e-11	--	0.6463	46200670	46383455	182785	-	0.00317428	0.0131884	0.809798	0.0114106	0.0114106	265881	0.959116	IRF2BP1	FOXA3 IRF2BP1	-	downstream	0.0764	0.0375	0.0903	0.0179	0.0337	0.0835476	0.0122015
TC	Known	rs142385484	19	50016759	T	C	0.1471	-0.0583	0.0061	6.924e-22	--	0.8945	49970793	50099656	128863	-	-0.0289288	0.00391449	1.47038e-13	0.148449	0.148449	265881	0.971479	FCGRT	-	FCGRT(ALDH16A1)	non-coding intronicintronicnon-codingupstream	0.0061	0.0879	0.1875	0.1471	0.09	0.178756	0.15295
TC	Known	rs117412296	20	17600818	A	G	0.0749	-0.053	0.0077	7.896e-12	--	0.5079	17539037	17604017	64980	-	-0.115953	0.0478565	0.0153967	0.000835675	0.000835675	265881	0.979704	RRBP1	-	-	upstreamnon-coding intronicintronic	0.0015	0.0303	0.0784	0	0.0133	0.0907336	0.0007141
TC	Known	rs7261862	20	34116282	C	T	0.1381	-0.0354	0.0059	2.27e-09	--	0.1011	34114599	34143278	28679	-	-0.0320238	0.00383996	7.48762e-17	0.149821	0.149821	265881	1	RP3-477O4.16	-	(RPL36P4CPNE1ERGIC3RP3-477O4.16CEP250FER1L4UQCC1)	upstreamnon-codingcoding nonsyndownstream	0.3132	0.1772	0.1419	0.16	0.3057	0.162145	0.153487
TC	Known	rs6124328	20	39826928	G	A	0.8082	0.0401	0.0052	9.083e-15	++	0.03255	39172728	39978564	805836	-	0.0314531	0.00297408	3.90735e-26	0.307582	0.307582	265881	0.998675	ZHX3	-	ZHX3(PLCG1LPIN3)	intronic	0.7118	0.4597	0.8036	0.2982	0.4294	0.821521	0.301364
TC	Known	rs5754387	22	21974703	C	G	0.4966	-0.028	0.0043	6.638e-11	--	0.4841	21912246	21985094	72848	-	-0.0260046	0.00345203	4.96896e-14	0.197489	0.197489	265881	0.991811	UBE2L3	-	UBE2L3(CCDC116)	intronicnon-coding intronic	0.1044	0.379	0.5833	0.1968	0.4315	0.579016	0.200351
TC	Novel	rs5763919	22	30662763	A	G	0.0543	0.0561	0.009	4.188e-10	++	0.2279	30662763	30740142	77379	-	0.0322995	0.113976	0.77688	0.000141041	0.000141041	265881	1	OSM	-	-	coding nonsynupstream	0	0	0.0506	0	0	0.0501285	6.49e-05
ALT	Novel	rs79343386	1	31881300	A	C	0.1204	0.0446	0.0067	2.126e-11	++	0.3062	31859372	31931130	71758	-	-	-	-	-	-	-	-	SERINC2	FABP3 SERINC2	0	protein_coding	0	0	0.1617	0	0.0061	0.144516	0.000648256
ALT	Known	rs12613034	2	169866414	T	A	0.3326	0.0439	0.0046	1.157e-21	++	0.3543	169824640	169935137	110497	-	0.0348066	0.00563171	6.3992e-10	0.0549449	0.054945	303407	0.998909	ABCB11	-	-	intronic	0.354	0.0965	0.3393	0.0547	0.0695	0.364046	0.0583852
ALT	Known	rs1047891	2	211540507	A	C	0.1782	0.043	0.0056	1.289e-14	++	0.08809	211540507	211595900	55393	-	0.00960591	0.00276351	0.000509051	0.315649	0.315649	303407	1	CPS1	0	0	coding nonsynnon-coding	0.3684	0.3429	0.1389	0.3012	0.2832	0.158098	0.317255
ALT	Known	rs10165093	2	233503989	A	G	0.2291	0.0473	0.0053	2.966e-19	++	0.6709	233481251	233520942	39691	-	0.020464	0.00260268	3.77243e-15	0.449457	0.449458	303407	0.982557	EFHD1	0	0	intronic	0.3555	0.4265	0.2212	0.4245	0.4734	0.213368	0.416818
ALT	Novel	rs3732861	3	42914325	A	G	0.1194	0.0432	0.0067	8.227e-11	++	0.244	42855448	42924678	69230	-	-	-	-	-	-	-	-	ACKR2 RP11-141M3.5 KRBOX1 CYP8B1	0	0	non-coding intronicintronic3utr	0.0068	0.0187	0.128	0	0.1012	0.138353	6.48e-05
ALT	Known	rs4493564	4	77420407	G	A	0.5523	-0.0335	0.0043	6.683e-15	--	0.6854	77416627	77422171	5544	-	-0.017416	0.00268786	9.21692e-11	0.646521	0.353478	303407	0.996333	SHROOM3	0	SHROOM3(CCDC158FAM47E-STBD1FAM47E)	intronicnon-coding intronic	0.385	0.6427	0.5288	0.6521	0.6176	0.552016	0.662503
ALT	Known	rs72613567	4	88231392	TA	T	0.3023	-0.0561	0.0047	1.885e-33	--	0.3159	87985166	88301406	316240	-	-0.0436624	0.0028614	1.49789e-52	0.279262	0.279262	303407	1	HSD17B13	0	HSD17B13(HSD17B11RP11-710E1.2)	intronic	0.0469	0.1643	0.3373	0.2435	0.1626	0.352903	0.254556
ALT	Known	rs4835265	4	146821410	A	C	0.4185	0.0329	0.0043	3.753e-14	++	0.4104	146784774	146821410	36636	-	0.0554397	0.0035157	5.3379e-56	0.15833	0.15833	303407	1	ZNF827	-	-	intronic	0.0091	0.3631	0.4067	0.161	0.271	0.451861	0.178131
ALT	Novel	rs2905715	6	31351530	C	T	0.2745	0.0365	0.0048	3.408e-14	++	0.2748	30102184	31413726	1311542	Yes	0.0133371	0.00269065	7.16874e-07	0.350126	0.350127	303407	0.999825	HLA-C	HLA-S XXbac-BPG181B23.7	(HLA-CPSORS1C2PSORS1C3HCG27CCHCR1XXbac-BPG299F13.17HLA-BPOU5F1CYP21A1PTCF19C4AVARS2PPP1R18PSORS1C1EHMT2Y_RNAATP6V1G2)	upstream	0.2322	0.2133	0.2103	0.3439	0.1626	0.277992	0.334026
ALT	Novel	rs520688	6	32188642	C	T	0.2637	0.0377	0.0049	9.393e-15	++	0.6529	32011316	33104672	1093356	-	0.00293981	0.00283456	0.299675	0.286012	0.286012	303407	1	NOTCH4	0	NOTCH4(ATF6B CYP21A1P BAG6 HLA-DQB2 HLA-DRB1 XXbac-BPG248L24.12 EGFL8 HLA-S STK19B MICB HLA-DQB1-AS1 HLA-DQB1)	coding synnon-coding	0.2095	0.2594	0.2421	0.3519	0.3558	0.183766	0.330051
ALT	Novel	rs4722167	7	22740312	A	G	0.2337	-0.0307	0.0051	1.652e-09	--	0.2728	22722925	22740925	18000	-	-0.000871578	0.00292028	0.765355	0.264215	0.264214	303407	0.997742	AC073072.5	AC002480.2 AC073072.5	AC073072.5	lincRNA antisense	0.1944	0.2478	0.1577	0.2535	0.2301	0.166667	0.254417
ALT	Known	rs31666	7	87052268	T	C	0.6585	0.0332	0.0046	3.689e-13	++	0.3508	86995999	87164986	168987	-	0.0170384	0.00368538	3.77925e-06	0.857802	0.142197	303407	0.990749	ABCB4	-	-	intronic 3downstream	0.6649	0.8055	0.6855	0.8469	0.7321	0.685567	0.837375
ALT	Known	rs2954021	8	126482077	G	A	0.5697	-0.0373	0.0043	5.764e-18	--	0.3113	126474830	126507389	32559	-	-0.0454904	0.00256942	4.19598e-70	0.506184	0.493815	303407	0.999634	RP11-136O12.2	0	0	non-coding intronic	0.646	0.5375	0.5704	0.499	0.4499	0.550902	0.521004
ALT	Known	rs4979373	9	117144504	T	C	0.5041	-0.0459	0.0044	1.25e-25	--	0.6264	117112814	117172307	59493	-	-0.0520528	0.00258156	2.35711e-90	0.487368	0.487369	303407	0.990597	AKNA	-	AKNA(WHRN)	intronic	0.1067	0.4971	0.4603	0.4761	0.5092	0.45801	0.454124
ALT	Known	rs11446981	10	113950257	TA	T	0.6357	-0.0301	0.0047	1.401e-10	--	0.688	113883047	113950418	67371	-	-0.029681	0.00292757	3.76337e-24	0.703553	0.296446	303407	0.921101	GPAM	-	-	non-coding intronic	0.6604	0.5778	0.6577	0.5895	0.7689	0.608696	0.605377
ALT	Novel	rs142435216	11	5691458	G	A	0.4467	-0.0271	0.0043	4.62e-10	--	0.9911	5684072	5701883	17811	-	-0.00124804	0.00433432	0.77339	0.0999314	0.0999314	303407	0.974623	TRIM5	-	-	intronicnon-coding intronic	0.3411	0.2421	0.4335	0.0835	0.1871	0.47234	0.102303
ALT	Known	rs1857682	11	93931787	C	T	0.2461	-0.054	0.005	2.286e-27	--	0.5107	93805030	94034878	229848	-	-0.04008	0.00311101	5.72058e-38	0.219007	0.219007	303407	0.996414	PANX1	RP11-680H20.1 RP11-680H20.2	(GPR83PANX1HEPHL1)	intergenic	0.2526	0.2349	0.2718	0.2207	0.2168	0.253876	0.223542
ALT	Known	rs671	12	112241766	A	G	0.1546	-0.0849	0.0059	5.306e-47	--	0.3202	110133263	113470025	3336762	Yes	-0.96629	0.500001	0.0532894	6.59181e-06	0	303407	1	ALDH2	-	-	coding nonsyn3utr	0.0015	0.0029	0.1736	0	0	0.267141	0
ALT	Novel	rs184478609	17	66067692	C	T	0.6675	0.0274	0.0047	4.214e-09	++	0.1082	66067692	66067692	0	-	0.0159609	0.00328715	1.20119e-06	0.190243	0.190243	303407	0.99088	LOC732538	KPNA2 LOC732538	-	protein_coding pseudogene	0.0681	0.268	0.6994	0.2107	0.2883	0.615876	0.185596
ALT	Known	rs8108722	19	10347084	C	T	0.4779	-0.029	0.0043	2.451e-11	--	0.9743	10347084	10347084	0	-	-0.0165236	0.00325934	3.98862e-07	0.806532	0.193467	303407	0.993818	S1PR2	DNMT1 MRPL4	(CTD-2369P2.2S1PR2)	intergenic	0.7095	0.7911	0.4385	0.8062	0.7894	0.437824	0.769171
ALT	Known	rs116921376	19	41333726	G	C	0.1716	-0.0503	0.0059	1.479e-17	--	0.2875	41332067	41367663	35596	-	-0.0261402	0.0306874	0.394314	0.00186066	0.00186066	303407	0.942006	CTC-490E21.12	0	0	intronic	0	0	0.1448	0.003	0.0031	0.128553	0.00220436
ALT	Novel	rs1047781	19	49206631	T	A	0.4961	-0.0305	0.0043	8.685e-13	--	0.8357	49196275	49213154	16879	-	-	-	-	-	-	-	-	FUT2	0	0	coding *nonsyncoding nonsyn	0	0.0014	0.4395	0	0.0082	0.450258	0.000454192
ALT	Known	rs2832252	21	30561454	T	C	0.61	0.0279	0.0044	2.282e-10	++	0.2995	30218854	30611490	392636	-	0.0288216	0.00396205	3.4878e-13	0.880798	0.119203	303407	0.997821	LINC00189	AF124730.4 LINC00189	LINC00189(GAPDHP14CCT8RWDD2BUSP16)	antisense sense_overlapping	0.8094	0.6542	0.6835	0.8539	0.9284	0.689345	0.864998
ALT	Known	rs738409	22	44324727	G	C	0.4161	0.0839	0.0043	1.686e-83	++	0.97	44323597	44409993	86396	-	0.113141	0.00310548	5.51964e-290	0.216086	0.216086	303407	1	PNPLA3	-	PNPLA3(SAMM50)	coding nonsyn3utrnon-coding	0.118	0.4841	0.3502	0.2256	0.2464	0.381477	0.224289
AST	Known	rs333947	1	110470764	A	G	0.3193	-0.0471	0.0048	4.125e-23	--	0.3613	110455305	110503741	48436	-	-0.0416963	0.0036084	7.04142e-31	0.149193	0.149193	302401	1	CSF1	0	CSF1	intronicdownstream	0.0091	0.2839	0.2808	0.1322	0.2781	0.297941	0.150097
AST	Known	rs11127048	2	27752463	A	G	0.4406	-0.0324	0.0044	3.499e-13	--	0.4368	27598097	27840640	242543	-	-0.0228376	0.00268548	1.83803e-17	0.618095	0.381907	302401	0.969626	GCKR	GCKR AC109829.1	GCKR(SNX17FNDC4NRBP1GPN1KRTCAP3PPM1GAC074117.10)	intergenic	0.7421	0.6254	0.4851	0.5855	0.7883	0.467658	0.596768
AST	Known	rs9941622	2	169902115	C	T	0.1897	0.033	0.0055	2.715e-09	++	0.6442	169902115	169902115	0	-	0.0157314	0.00384861	4.36054e-05	0.130051	0.130051	302401	0.983224	ABCB11	ABCB11 DHRS9	-	protein_coding	0.27	0.1398	0.1607	0.1272	0.1258	0.168605	0.137743
AST	Known	rs10933401	2	233506702	T	C	0.3404	0.0272	0.0046	2.699e-09	++	0.725	233505277	233516654	11377	-	0.0175256	0.00258607	1.22985e-11	0.544492	0.455508	302401	0.997859	EFHD1	-	EFHD1	intronic	0.5348	0.4841	0.3145	0.5328	0.5491	0.310411	0.518248
AST	Known	rs118190473	4	79578251	C	T	0.1574	-0.0448	0.006	8.136e-14	--	0.5556	79578251	79619199	40948	-	-	-	-	-	-	-	-	LINC01094	0	0	intronic	0	0.0231	0.0952	0.0099	0.0041	0.10077	0.00382372
AST	Known	rs72613567	4	88231392	TA	T	0.3023	-0.0397	0.0047	1.267e-17	--	0.7052	87986961	88301406	314445	-	-0.0380916	0.00286628	2.73217e-40	0.279278	0.279278	302401	1	HSD17B13	0	HSD17B13(HSD17B11RP11-710E1.2)	intronic	0.0469	0.1643	0.3373	0.2435	0.1626	0.352903	0.254556
AST	Known	rs1818782	5	39424628	C	A	0.3919	0.0275	0.0046	2.683e-09	++	0.9396	39424628	39567016	142388	-	0.00503388	0.00272378	0.0645858	0.656633	0.343369	302401	0.989508	C9 DAB2	-	-	non-coding intronic intronic	0.2693	0.6571	0.4296	0.6561	0.5992	0.435676	0.659054
AST	Known	rs369232595	5	72242033	AT	A	0.3483	0.0303	0.0047	7.202e-11	++	0.02319	72231073	72406659	175586	-	0.0251164	0.00272364	2.9438e-20	0.421923	0.421923	302401	0.912518	CTD-2376I4.1	TNPO1 CTD-2376I4.1	0	intergenic	0.2148	0.5231	0.3214	0.4334	0.4755	0.34153	0.524976
AST	Novel	rs151338042	6	28819010	A	G	0.0543	0.0559	0.0094	2.462e-09	++	0.3922	28771320	28833240	61920	-	-	-	-	-	-	-	-	XXbac-BPG308K3.6	XXbac-BPG308K3.5 XXbac-BPG308K3.6		lincRNA	0	0	0.0159	0	0	0.00257732	0
AST	Known	rs3104405	6	32682308	A	C	0.6385	-0.042	0.0046	2.803e-20	--	0.6504	29602522	33122962	3520440	-	-0.0232621	0.00276762	4.29369e-17	0.66642	0.333582	302401	0.944645	HLA-DQA2	MTCO3P1 XXbac-BPG254F23.7	(HLA-DQB2HLA-DQA2HLA-DQB1HLA-DRB6HLA-DQA1HLA-DRB1HLA-DRB9HLA-DQB1-AS1HLA-DRB5AGERC4AATF6BBTNL2)	pseudogene lincRNA	0.6059	0.7579	0.7718	0.6531	0.8487	0.752571	0.665952
AST	Novel	rs4718430	7	66432024	T	G	0.4487	0.0256	0.0044	4.827e-09	++	0.7928	66415069	66432024	16955	-	0.0119297	0.00293855	4.91424e-05	0.259272	0.259273	302401	0.996601	TMEM248	TMEM248 RN7SL43P	TMEM248(RP11-458F8.4GTF2IP23RP4-756H11.3RP11-458F8.1GS1-124K5.12GUSBASLKCTD7CRCPGS1-124K5.2LINC00174)	protein_coding	0.1331	0.3948	0.3472	0.2823	0.3548	0.275033	0.277489
AST	Known	rs75326924	7	80286003	T	C	0.0686	-0.0637	0.0084	4.662e-14	--	0.8688	80174361	80422486	248125	-	-	-	-	-	-	-	-	CD36	-	-	coding nonsyncoding *nonsyn3downstreamintronic	0	0	0.0099	0	0	0.00256739	0
AST	Known	rs869	9	33113121	A	G	0.7039	-0.0301	0.0048	3.248e-10	--	0.7228	33109996	33186079	76083	-	-0.0272934	0.00260129	9.47321e-26	0.425065	0.425065	302401	1	B4GALT1	0	B4GALT1(APTX SMU1 LAGE3P1)	3utrintronic3downstream	0.6936	0.3573	0.7173	0.4334	0.4581	0.726221	0.412357
AST	Known	rs201477480	10	17889023	C	T	0.2393	0.0686	0.005	2.462e-42	++	0.9234	17635259	18535616	900357	-	0.0736044	0.00303922	1.90157e-129	0.234672	0.234672	302401	0.994772	MRC1L1	0	0	intronic	-	-	-	-	-	0.184332	0.246249
AST	Novel	rs75326651	10	79671603	A	G	0.1318	-0.0377	0.0063	2.172e-09	--	0.004909	79671603	79671603	0	-	-	-	-	-	-	-	-	DLG5	0	0	intronic	0.0008	0	0.0992	0.001	0.002	0.125485	0.000984769
AST	Known	rs76850691	10	101157438	C	G	0.0123	-0.5446	0.0188	2.29e-184	--	0.1199	100240374	101411351	1170977	-	-	-	-	-	-	-	-	GOT1	0	0	coding nonsynnon-coding	0.0008	0.0202	0.0109	0	0	0.00770218	0.000129651
AST	Novel	rs11191840	10	105634896	T	A	0.6601	0.0267	0.0045	3.704e-09	++	0.4004	105634589	105671248	36659	-	0.00803513	0.00268701	0.00278666	0.358771	0.358771	302401	0.9976	STN1	SH3PXD2A RP11-541N10.3	SH3PXD2A(SLKSTN1)	protein_coding sense_overlapping	0.1089	0.3847	0.6478	0.3111	0.5051	0.649215	0.35129
AST	Novel	rs17305868	11	5701883	G	A	0.3881	-0.0289	0.0045	8.123e-11	--	0.1783	5701883	5710328	8445	-	-0.0150135	0.00258169	6.05583e-09	0.514447	0.485554	302401	0.990269	TRIM5	0	TRIM5	intronicupstream	0.4085	0.4135	0.3591	0.5636	0.365	0.368726	0.520674
AST	Novel	rs10160744	11	78057722	C	T	0.3817	-0.0332	0.0044	5.708e-14	--	0.2448	77912883	78139279	226396	-	-	-	-	-	-	-	-	GAB2 RP11-452H21.1	0	0	intronicnon-coding intronic	-	-	-	-	-	0.495098	0.268546
AST	Known	rs398045422	11	93915707	ATT	A	0.1971	-0.0423	0.0054	4.999e-15	--	0.5853	93806705	94032975	226270	-	-0.0208731	0.00491855	2.19888e-05	0.0739396	0.0739395	302401	0.997277	PANX1	PANX1 RP11-680H20.1	PANX1(RP11-680H20.2HEPHL1GPR83)	intergenic	0.1415	0.0778	0.2054	0.0905	0.0798	0.207254	0.0781893
AST	Novel	rs6488338	12	7632143	C	T	0.7486	-0.0307	0.0051	2.022e-09	--	0.2306	7632143	7632143	0	-	-0.0103045	0.00490294	0.0355809	0.923238	0.0767615	302401	0.969374	CD163L1 CD163	-	-	intronic	-	-	-	-	-	0.658915	0.929526
AST	Known	rs671	12	112241766	A	G	0.1546	-0.0806	0.0059	1.422e-42	--	0.8502	110133263	113470025	3336762	Yes	0.0280073	0.500004	0.955331	6.61373e-06	0	302401	1	ALDH2	0	0	coding nonsyn3utr	0.0015	0.0029	0.1736	0	0	0.267141	0
AST	Known	rs79446738	16	54426096	A	T	0.1167	0.0411	0.0067	7.18e-10	++	0.2855	54410181	54428798	18617	-	0.0654339	0.00689574	2.34805e-21	0.036124	0.0361241	302401	0.998734	RP11-434E6.2	RP11-434E6.2 AC079412.1		lincRNA miRNA	0.0045	0.0807	0.0952	0.0278	0.1207	0.0970437	0.0408018
AST	Known	rs116921376	19	41333726	G	C	0.1716	-0.0344	0.0059	4.974e-09	--	0.6083	41332067	41333726	1659	-	-0.0240447	0.0307243	0.433865	0.00186183	0.00186182	302401	0.942278	CTC-490E21.12	-	-	intronic	0	0	0.1448	0.003	0.0031	0.128553	0.00220436
AST	Known	rs738409	22	44324727	G	C	0.4161	0.0839	0.0043	1.462e-83	++	0.8478	44323597	44409993	86396	-	0.11218	0.00311049	3.24428e-284	0.216137	0.216137	302401	1	PNPLA3	-	PNPLA3(SAMM50)	coding nonsyn3utrnon-coding	0.118	0.4841	0.3502	0.2256	0.2464	0.381477	0.224289
GGT	Known	rs1497406	1	16505320	G	A	0.8149	0.0741	0.0057	4.747e-39	++	0.08189	16446764	16734627	287863	-	0.0855966	0.00259659	6.81516e-238	0.580061	0.419939	303392	1	EPHA2	RP11-276H7.3 ARHGEF19-AS1	(EPHA2RSG1RP11-108M9.6C1orf134CLCNKB)	intergenic	0.1293	0.4063	0.7629	0.5656	0.4325	0.771613	0.586088
GGT	Novel	rs10875227	1	99985906	G	C	0.5755	0.0316	0.0045	2.721e-12	++	0.3856	99980808	100029858	49050	-	0.0165762	0.00285119	6.11332e-09	0.716047	0.283953	303392	0.99761	PALMD	-	(PALMD)	non-coding intronic	0.5545	0.6844	0.6181	0.6938	0.6646	0.604651	0.688053
GGT	Known	rs9787150	1	200264941	T	C	0.4402	0.0335	0.0045	1.482e-13	++	0.7417	200242425	200425542	183117	-	0.050491	0.0372975	0.175821	0.00118677	0.00118677	303392	0.99784	RP11-532L16.3	FAM58BP RP11-532L16.3	-	pseudogene lincRNA	0.0023	0.0735	0.4643	0.007	0.2239	0.412451	0.00590296
GGT	Known	rs1260326	2	27730940	C	T	0.4517	-0.0659	0.0044	5.569e-50	--	0.1345	27218983	28090820	871837	-	-0.0580742	0.00262517	2.36225e-108	0.60761	0.39239	303392	1	GCKR	0	GCKRAC074117.10(SNX17FNDC4NRBP1KRTCAP3)	coding nonsyndownstreamnon-coding	0.9062	0.6383	0.5188	0.5895	0.7996	0.499351	0.600468
GGT	Known	rs118109635	2	169801131	A	G	0.016	0.1783	0.0175	1.803e-24	++	0.8757	169801131	169967566	166435	-	-	-	-	-	-	-	-	ABCB11	0	0	coding nonsyn3utr	0	0	0.0129	0	0	0.0156047	0
GGT	Known	rs4853568	2	192126190	A	G	0.6214	-0.0375	0.0046	4.016e-16	--	0.008241	192056637	192229592	172955	-	-0.0428866	0.00276007	2.00611e-54	0.675176	0.324823	303392	0.987383	MYO1B	-	MYO1B(STAT4RP11-317J9.1AC092614.2HMGB1P27)	intronic5upstream	0.0582	0.6009	0.6349	0.667	0.5634	0.646341	0.69826
GGT	Known	rs13395911	2	233520254	T	A	0.2613	0.0378	0.0051	1.804e-13	++	0.7651	233503989	233520942	16953	-	0.0300646	0.00264322	5.69836e-30	0.599856	0.400143	303392	0.984503	EFHD1	-	EFHD1	intronic	0.6399	0.5331	0.25	0.5765	0.6616	0.232903	0.578978
GGT	Known	rs2053500	3	4909440	C	T	0.5269	0.0338	0.0045	1.001e-13	++	0.2851	4881689	4920256	38567	-	0.0190879	0.00410981	3.41102e-06	0.109667	0.109667	303392	1	AC018816.3	0	0	intronic	0.0038	0.1369	0.5159	0.0944	0.3067	0.559846	0.108357
GGT	Known	rs4681516	3	149212125	C	G	0.492	0.0376	0.0044	2.353e-17	++	0.5303	149108378	149233279	124901	-	0.0145782	0.00259415	1.91502e-08	0.563196	0.436805	303392	0.994598	TM4SF4	-	TM4SF4(COMMD2WWTR1RP11-278L15.6WWTR1-AS1)	intronicnon-coding intronic	0.0855	0.5576	0.5149	0.5477	0.6135	0.532819	0.556465
GGT	Known	rs4690098	4	3447156	T	C	0.4572	-0.0261	0.0044	4.122e-09	--	0.08664	3447156	3447156	0	-	-0.0224218	0.00307943	3.31781e-13	0.234967	0.234967	303392	0.966332	HGFAC	-	HGFAC(RGS12RP11-529E10.6DOK7)	intronicnon-coding5upstream	0.0106	0.2522	0.4474	0.2346	0.20967	0.472294	0.235114
GGT	Novel	rs3841986	4	88058643	CT	C	0.3611	-0.0304	0.0046	4.373e-11	--	0.7686	87985166	88231865	246699	-	-0.0202897	0.00311818	7.68323e-11	0.218153	0.218153	303392	0.991682	AFF1	-	AFF1(RP11-397E7.4)	3utr3downstream	0.2564	0.2363	0.3978	0.2058	0.0961	0.389175	0.207257
GGT	Known	rs4835265	4	146821410	A	C	0.4185	0.09	0.0045	2.95e-90	++	0.1043	146671346	146821725	150379	-	0.116492	0.00351088	5.6445e-241	0.158341	0.158341	303392	1	ZNF827	0	ZNF827	intronic	0.0091	0.3631	0.4067	0.161	0.271	0.451861	0.178131
GGT	Known	rs10075805	5	31021358	G	A	0.1458	-0.0446	0.0064	3.147e-12	--	0.4	31021358	31049016	27658	-	-0.0621762	0.00285773	7.1018e-105	0.281871	0.281871	303392	0.998435	RPL19P11	RP11-136H13.2 RPL19P11		pseudogene	0.239	0.1412	0.1448	0.2893	0.093	0.175225	0.29739
GGT	Known	rs870992	5	52193237	G	A	0.0674	0.0814	0.0089	3.951e-20	++	0.9899	52193125	52206762	13637	-	0.0664067	0.00469931	2.5229e-45	0.0814145	0.0814145	303392	1	ITGA1	0	ITGA1(CTD-2366F13.10)	intronic	0.0121	0.1052	0.0694	0.0825	0.046	0.0641026	0.103556
GGT	Known	rs374411	5	156734001	A	G	0.7241	0.0323	0.0049	6.555e-11	++	0.8652	156703572	156787860	84288	-	0.01062	0.00289649	0.000245916	0.731961	0.268037	303392	0.999141	FNDC9	-	(NIPAL4ADAM19CTB-47B11.3LSM11FNDC9)	intronic	0.326	0.7896	0.7272	0.7306	0.7137	0.722581	0.737687
GGT	Known	rs141160611	6	158484904	C	G	0.0215	-0.1363	0.0152	2.647e-19	--	0.9245	158426633	159048692	622059	-	-	-	-	-	-	-	-	SYNJ2	0	0	coding nonsyn3utr	0	0	0.0089	0	0	0.00384615	0
GGT	Known	rs7780562	7	26022414	C	A	0.7044	0.0477	0.0049	2.841e-22	++	0.576	25944480	26038458	93978	-	0.0462158	0.00319688	2.36417e-47	0.793474	0.206525	303392	0.980678	MIR148A	MIR148A AC004520.1	0	intergenic	0.9909	0.8487	0.6796	0.8151	0.8037	0.695764	0.798391
GGT	Known	rs17145750	7	73026378	T	C	0.1026	-0.0817	0.0072	1.004e-29	--	0.9806	72816787	73063515	246728	-	-0.0583805	0.0034854	6.0429e-63	0.16158	0.16158	303392	1	MLXIPL	0	MLXIPL(VPS37D)	intronic	0.0915	0.0548	0.1161	0.1471	0.0828	0.0958816	0.157692
GGT	Known	rs200066120	7	97769397	A	T	0.3337	0.0287	0.0048	1.872e-09	++	0.5757	97769397	97837249	67852	-	0.0217015	0.0086061	0.0116814	0.0237564	0.0237565	303392	0.959081	LMTK2	-	-	intronicnon-coding intronic	0.2837	0.2161	0.373	0.0537	0.1012	0.750617	0.657143
GGT	Novel	rs10692661	7	99309404	AAAC	A	0.7601	0.0321	0.0052	8.607e-10	++	0.9401	98969674	99346373	376699	-	0.00832355	0.00462524	0.071926	0.913519	0.0864801	303392	0.976216	CYP3A7	-	-	non-coding intronicintronic	0.1573	0.7839	0.7103	0.9254	0.6299	0.704694	0.911703
GGT	Known	rs900776	8	21918089	C	A	0.0451	0.0624	0.0107	5.432e-09	++	0.6953	21918089	21918089	0	-	0.0477696	0.00338898	4.17986e-45	0.175137	0.175137	303392	0.991478	DMTN	-	DMTN(FAM160B2NPM2FGF17)	intronicnon-coding intronic	0.5484	0.2248	0.0496	0.1809	0.1677	0.0468549	0.1695
GGT	Known	rs13283282	9	131465481	G	C	0.0738	-0.051	0.0085	1.998e-09	--	0.5577	131465481	131468740	3259	-	-0.0458592	0.00364069	2.25937e-36	0.145574	0.145574	303392	1	PKN3	0	PKN3(ENDOG ZDHHC12 SPOUT1 PHYHD1 LRRC8A TBC1D13)	intronic	0.0605	0.1081	0.0843	0.159	0.1258	0.0837629	0.140657
GGT	Novel	rs1303932620	10	65086141	A	AAAAT	0.4386	0.0276	0.0045	1.163e-09	++	0.3406	65040139	65086141	46002	-	0.0109358	0.00296154	0.000221997	0.714137	0.285864	303392	0.922547	JMJD1C	-	-	intronic	-	-	-	-	-	0.290522	0.364206
GGT	Known	rs7099526	10	79657705	G	C	0.2151	0.0664	0.0054	1.953e-34	++	0.396	79526766	79709376	182610	-	0.06193	0.00278926	3.92352e-109	0.307402	0.307402	303392	0.992985	DLG5	-	DLG5(RP11-126H7.4RP11-428P16.2RP13-39P12.3)	intronic	0.0923	0.2032	0.1696	0.3191	0.317	0.179124	0.307662
GGT	Known	rs2068888	10	94839642	A	G	0.7275	-0.0304	0.005	9.567e-10	--	0.6643	94839642	94839724	82	-	-0.0210196	0.00258008	3.74759e-16	0.448235	0.448235	303392	1	CYP26A1	CYP26A1 NIP7P1	CYP26C1	protein_coding pseudogene	0.2572	0.4669	0.7917	0.4861	0.6902	0.804124	0.460434
GGT	Known	rs57866767	10	96023077	C	T	0.541	-0.0285	0.0044	1.141e-10	--	0.08755	96012950	96039597	26647	-	-0.0124857	0.002593	1.47151e-06	0.432289	0.432289	303392	0.998878	PLCE1-AS1	-	(PLCE1-AS1NOC3LPLCE1TBC1D12)	intronic	0.59	0.3487	0.5337	0.4563	0.4182	0.555339	0.453052
GGT	Novel	rs568560779	11	8875563	A	ATTTTTTTTTTTTT	0.564	-0.0267	0.0045	4.017e-09	--	0.2082	8875563	8875563	0	-	-0.00300066	0.00268598	0.263928	0.552009	0.447991	303392	0.922559	ST5	-	-	intronicnon-coding intronic	0.503	0.6282	0.4921	0.5557	0.3865	-	-
GGT	Known	rs10897272	11	62199457	T	C	0.4642	-0.0384	0.0045	1.002e-17	--	0.136	62183281	62201458	18177	-	-0.0298314	0.00263738	1.17312e-29	0.611224	0.388774	303392	0.993553	ASRGL1	CTD-2531D15.4 AHNAK	(ASRGL1)	antisense protein_coding	0.6543	0.5389	0.4534	0.5944	0.5266	0.461337	0.585024
GGT	Novel	rs572347215	12	109160873	C	CT	0.4734	-0.0275	0.0046	2.589e-09	--	0.1003	109160873	109160873	0	Yes	-0.0218791	0.00271437	7.62742e-16	0.396146	0.396146	303392	0.93101	SNORA40	Y_RNA SNORA40	-	lincRNA	0.264	0.2954	0.4772	0.3638	0.5204	0.25	0.199718
GGT	Known	rs671	12	112241766	A	G	0.1546	-0.159	0.0061	4.26e-152	--	0.1341	109838197	113944048	4105851	Yes	0.0719927	0.500004	0.885513	6.59213e-06	0	303392	1	ALDH2	-	-	coding nonsyn3utr	0.0015	0.0029	0.1736	0	0	0.267141	0
GGT	Known	rs79320731	12	121422449	T	CTGACTGGCACTCAGCA	0.544	0.1113	0.0045	2.73e-136	++	0.6242	121055923	121591302	535379	-	-	-	-	-	-	-	-	HNF1A	0	0	intronic	0.5651	0.5879	0.6329	0.5845	0.4693	-	-
GGT	Known	rs7151779	14	103566162	A	G	0.2318	0.0774	0.0052	1.396e-49	++	0.1239	103017222	104477431	1460209	-	0.117737	0.00303649	0	0.235227	0.235227	303392	0.98834	RP11-736N17.8	RP11-736N17.8 EXOC3L4	RP11-736N17.8	sense_overlapping protein_coding	0.1944	0.2032	0.2619	0.2256	0.3119	0.27027	0.233506
GGT	Known	rs340005	15	60878030	A	G	0.912	0.0461	0.0078	3.543e-09	++	0.4004	60878030	60878030	0	-	0.0608788	0.00264408	3.3382e-117	0.620674	0.379326	303392	1	RORA	-	RORA	non-coding intronic	0.792	0.585	0.878	0.6133	0.593	0.904365	0.629748
GGT	Known	rs9921698	16	11645232	T	C	0.5043	0.0266	0.0045	4.462e-09	++	0.7786	11644842	11645232	390	-	0.015764	0.00261522	1.66404e-09	0.47629	0.476289	303392	0.964623	LITAF	-	LITAF(CTD-3088G3.8SNN)	intronic3downstream	0.8911	0.4467	0.499	0.4583	0.4059	0.516796	0.464708
GGT	Known	rs4581712	16	80497601	A	C	0.3885	0.0297	0.0045	4.468e-11	++	0.8091	80497341	80498094	753	-	0.0530701	0.00288389	1.38485e-75	0.269322	0.269322	303392	1	RP11-525K10.3	-	-	non-coding intronic	0.0741	0.2262	0.4444	0.2763	0.2986	0.431057	0.270755
GGT	Known	rs718961	17	36077099	A	G	0.3301	0.034	0.0047	4.24e-13	++	0.1462	36074979	36084202	9223	-	0.0352051	0.00311332	1.21569e-29	0.216931	0.216931	303392	1	HNF1B	-	-	intronic	0.9629	0.804	0.6716	0.7604	0.8241	0.333119	0.220244
GGT	Known	rs8081714	17	66001130	G	A	0.3521	-0.0342	0.0047	2.049e-13	--	0.3382	65822573	66159560	336987	-	-0.0277854	0.00309941	3.12735e-19	0.778562	0.221437	303392	0.997316	BPTF	RP11-855A2.5 KPNA2	(RP11-147L13.11RP11-147L13.13LINC00674LRRC37A16PAC145343.2RP11-147L13.12RP11-147L13.14BPTFLOC440461)	lincRNA protein_coding	0.503	0.683	0.3145	0.7555	0.7372	0.341764	0.766636
GGT	Known	rs7216619	17	70079708	A	C	0.7063	0.0329	0.005	3.744e-11	++	0.6324	70074148	70084423	10275	-	0.0338852	0.00275416	8.86393e-35	0.675084	0.324918	303392	0.990183	LINC01152	-	(LINC01152LINC02095)	non-coding intronic	0.6861	0.7392	0.7113	0.6322	0.6902	0.736842	0.64308
GGT	Known	rs79949569	17	79432396	T	C	0.0287	0.0798	0.0136	4.661e-09	++	0.4668	79432396	79432396	0	-	-0.0679925	0.126654	0.591381	0.000113999	0.000113999	303392	0.901433	RP11-1055B8.7	-	-	3utr3downstream	0	0.0173	0.0169	0	0.0174	0.0108974	0
GGT	Known	rs4503880	18	56084054	C	T	0.8247	-0.0776	0.0059	4.344e-40	--	0.3686	56069133	56153861	84728	-	-0.0851365	0.00321134	1.08221e-154	0.799053	0.200948	303392	0.993275	RP11-1151B14.2	0	0	non-coding	0.8631	0.8199	0.8492	0.7893	0.7924	0.875481	0.798805
GGT	Known	rs200137244	20	3673296	G	A	0.0126	0.1392	0.02	3.193e-12	++	0.8977	3673296	3673296	0	-	-	-	-	-	-	-	-	SIGLEC1	0	0	coding nonsyn	0	0	0.0129	0.001	0.0031	0.00961538	0.000453721
GGT	Known	rs9974363	21	30562429	A	G	0.4961	0.0268	0.0044	1.505e-09	++	0.2233	30546860	30562710	15850	-	0.0144127	0.00287639	5.42616e-07	0.721642	0.278357	303392	0.992364	MAP3K7CL	AF124730.4 LINC00189	(MAP3K7CLRWDD2B)	antisense sense_overlapping	0.2201	0.451	0.4871	0.7147	0.6145	0.488387	0.726257
GGT	Known	rs2006094	22	24997086	A	G	0.3457	0.2154	0.0046	7.57e-481	++	0.9463	24233718	25265467	1031749	-	0.19969	0.00266685	0	0.351877	0.351877	303392	0.999372	GGT1	0	GGT1(BCRP3)	intronicupstream	0.5197	0.4683	0.375	0.3777	0.2474	0.363459	0.380241

## Sheet: Suppl_Data3
Supplementary Data 3. Genetic correlations of KBA and BBJ
Genetic correlations between KBA and BBJ were estimated using GNOVA software.
Traits	Genetic correlation	Estimated heritability (KBA)	Estimated heritability(BBJ)
ALT	0.833	0.108	0.071
AST	0.871	0.094	0.079
GGT	0.866	0.156	0.129
FPG	0.813	0.13	0.13
HbA1c	0.765	0.224	0.069
HDL	0.885	0.203	0.189
LDL	0.832	0.156	0.093
TG	0.848	0.212	0.132
TC	0.864	0.187	0.078

## Sheet: Suppl_Data4
Supplementary Data 4. Common variants associated with a given metabolic trait in meta-analysis combining KBA and BBJ studies
All lead signals were summarized from linear regression analysis results (P <= 5.56e-9, with directional consistency in effect sizes). Chromosomal positions are based on hg19. Effect size and Effect allele frequency(Eff.freq) are based on effect allele. Eff.Freq(Gnomad) indicates a frequency from East Asians of Gnomad database. 'Direction' shows the direction of effect sizes in order of KBA(KV1.0…
Discovery																	Replication (UKB)								Annotation
Trait	Novelty	rsID	CHR	POS	Effect_Allele	Other_Allele	Eff.Freq(this_study)	Effect	StdErr	P-value	P-value(Corrected)	Direction	HetPVal	START	END	LENG	BETA	SE	P	Consistent direction	AAF	MAF	N	INFO	Gene	Nearest Gene(Upstream)	Nearest Gene(Downstream)	Predicted function	1000G_EAS	1000G_EUR	GnomAD_EAS	GnomAD_EUR
FPG	Novel	rs36104944	1	43457376	T	TA	0.5682	0.0276	0.0044	4.047e-10	6.77647e-09	++?	0.2816	43413653	43458388	44735	0.0110112	0.00291308	0.000156915	O	0.669592	0.330409	278221	0.957193	None	RNU6-880P	RNU6-870P	-	0.547619	0.670974	0.508464	0.544344
FPG	Novel	rs2199501	1	226442395	A	G	0.5121	-0.0199	0.0032	5.68e-10	9.07836e-09	---	0.7686	226442395	226442395	0	-0.00163805	0.0027216	0.547262	O	0.415715	0.415715	278221	0.996984	LIN9	None	None	intronic	0.532738	0.388668	0.483787	0.426203
FPG	Known	rs348330	1	229672955	A	G	0.2948	-0.0226	0.0037	9.625e-10	1.43096e-08	---	0.3175	229642499	229672955	30456	-0.0161589	0.00279606	7.51e-09	O	0.635295	0.364704	278221	0.993678	ABCB10	None	None	intronic	0.305556	0.642147	0.314599	0.649221
FPG	Known	rs373060500	2	27744364	A	ATT	0.458	0.0714	0.0043	1.769e-62	5.89903e-54	++?	0.2811	27118679	28254769	1136090	0.029702	0.00271255	6.75e-28	O	0.55623	0.44377	278221	0.987567	GCKR	None	None	intronic	0.516865	0.545726	0.497072	0.525274
FPG	Novel	rs146841961	2	37575181	ATCTCTC	A	0.5563	0.029	0.0043	1.466e-11	3.87422e-10	++?	0.3727	37460817	37576915	116098	-	-	-	-	-	-	-	-	QPCT	None	None	intronic	0.550595	0.512922	0.568093	0.478293
FPG	Known	rs12712928	2	45192080	C	G	0.3741	0.0735	0.0033	4.77e-111	1.01801e-95	+++	0.1596	45137177	45279350	142173	0.0388517	0.00360249	4.12e-27	O	0.170233	0.170233	278221	0.980666	AC012354.6	None	None	-	0.445437	0.133201	0.449677	0.15744
FPG	Novel	rs243018	2	60586707	G	C	0.6814	0.0252	0.0035	4.448e-13	1.90344e-11	+++	0.2102	60577967	60586707	8740	0.0028833	0.00273188	0.291231	O	0.449585	0.449586	278221	0.973898	AC007381.2	None	None	non-coding	0.650794	0.44831	0.653351	0.459542
FPG	Novel	rs3849330	2	118893366	A	T	0.2876	0.0216	0.0037	5.378e-09	6.316e-08	+++	0.28	118893366	118893366	0	0.00227008	0.00352725	0.519847	O	0.18568	0.185679	278221	0.954354	AC093901.1	None	None	-	0.343254	0.190855	0.386393	0.206883
FPG	Known	rs71676177	2	169775546	A	ATTTG	0.3567	0.1016	0.0045	2.22e-114	1.38945e-98	++?	0.4449	169536283	169819824	283541	0.0896656	0.0112485	1.58e-15	O	0.0145142	0.0145142	278221	0.991753	None	SPC25	ABCB11	3downstream	0.302579	0.0159046	0.261997	0.0186533
FPG	Known	rs5836390	2	173597431	T	TG	0.4312	-0.0608	0.0043	3.387e-45	4.31312e-39	--?	0.7176	173295549	173753777	458228	-	-	-	-	-	-	-	-	RAPGEF4-AS1	None	None	non-coding intronic	0.50496	0.0377734	0.461589	0.794282
FPG	Novel	rs832189	3	63841942	C	T	0.6544	0.0249	0.0033	4.137e-14	2.45788e-12	+++	0.07995	63781484	64078009	296525	0.00543574	0.0035464	0.125339	O	0.826337	0.173664	278221	0.996047	THOC7	None	None	intronic	0.640873	0.790258	0.63489	0.794798
FPG	Known	rs6767514	3	123151762	A	C	0.3524	-0.0244	0.0033	1.146e-13	5.91432e-12	---	0.2403	123139863	123193530	53667	-0.0367141	0.0153365	0.0166708	O	0.00770007	0.00770007	278221	0.998778	ADCY5	None	None	intronic	0.337302	0.00994036	0.35871	0.00920643
FPG	Known	rs9873618	3	170733076	A	G	0.191	-0.0384	0.004	2.917e-22	2.34255e-19	---	0.002565	170548978	170757334	208356	-0.0659774	0.00295374	2.03e-110	O	0.290514	0.290515	278221	0.995582	SLC2A2	None	None	intronic	0.209325	0.28827	0.200129	0.292908
FPG	Known	rs11705729	3	185507299	T	A	0.335	0.0274	0.0034	4.278e-16	4.78501e-14	+++	0.6221	185495320	185550565	55245	0.0050499	0.00289305	0.0808943	O	0.311935	0.311934	278221	0.999839	IGF2BP2	None	None	non-coding intronic	0.262897	0.304175	0.250968	0.327236
FPG	Novel	rs7656416	4	1254535	T	C	0.3234	-0.0248	0.0034	3.569e-13	1.57443e-11	---	0.9247	1236083	1369025	132942	-0.0261374	0.00720525	0.00028618	O	0.0359067	0.0359067	278221	1	CTBP1-AS2	None	None	-	0.310516	0.0506958	0.312338	0.0423057
FPG	Novel	rs147834269	4	6303731	A	G	0.0317	-0.0825	0.012	6.467e-12	1.91302e-10	--?	0.3892	6303731	6303731	0	-	-	-	-	-	-	-	-	WFS1	None	None	coding	0.0128968	0	0.00128205	0.000259269
FPG	Known	rs9379084	6	7231843	A	G	0.1622	-0.0261	0.0041	2.895e-10	5.07574e-09	---	0.07667	7231843	7231843	0	-0.0287119	0.00431539	2.87e-11	O	0.116015	0.116016	278221	0.941609	RREB1	None	None	coding	0.15873	0.132207	0.131105	0.111841
FPG	Known	rs10440833	6	20688121	A	T	0.4221	0.0442	0.0032	6.444e-43	3.93999e-37	+++	0.0263	20525488	20897662	372174	0.0209886	0.00306008	6.96e-12	O	0.26134	0.26134	278221	0.996719	CDKAL1	None	None	intronic	0.384921	0.27833	0.364166	0.286616
FPG	Known	rs3765467	6	39033595	A	G	0.1841	-0.043	0.004	1.313e-27	5.85408e-24	---	0.326	39019617	39078625	59008	-0.0420581	0.0257097	0.101865	O	0.00280529	0.0028053	278221	0.972132	GLP1R	None	None	non-coding	0.227183	0.000994036	0.230077	0.0024001
FPG	Known	rs1741676	6	117277631	T	A	0.61	0.025	0.0032	1.489e-14	1.01891e-12	+++	0.02505	117199790	117387018	187228	0.0228398	0.0034552	3.84e-11	O	0.815887	0.184115	278221	0.997371	None	RFX6	RPS29P13	-	0.573413	0.772366	0.618336	0.784214
FPG	Known	rs35700246	6	153421680	G	GA	0.8945	0.0473	0.007	1.427e-11	3.78518e-10	++?	0.1472	153421680	153441982	20302	0.00918655	0.00341109	0.00707868	O	0.808615	0.191384	278221	0.992721	RGS17	None	None	intronic	0.911706	0.805169	0.921493	0.817355
FPG	Known	rs4721401	7	15064896	G	T	0.6744	0.066	0.0045	6.468e-48	1.97676e-41	++?	0.6407	14860323	15114140	253817	0.0394408	0.00269282	1.47e-48	O	0.547117	0.452884	278221	0.999923	None	AC006045.3	AC006458.3	-	0.684524	0.507952	0.668605	0.537876
FPG	Known	rs3840674	7	44252190	C	CTG	0.2181	0.1013	0.0052	7.716e-85	3.48818e-73	++?	0.2161	44050898	44314040	263142	0.121011	0.00353378	1.83e-256	O	0.176794	0.176794	278221	0.98573	YKT6	None	None	3utr	0.188492	0.175944	0.193445	0.161387
FPG	Known	rs7791286	7	50856792	A	G	0.8551	-0.0323	0.005	9.147e-11	1.87888e-09	---	0.4971	50305863	50856792	550929	-0.0216702	0.00349364	5.56e-10	O	0.820441	0.179559	278221	0.996703	GRB10	None	None	intronic	0.919643	0.82505	0.927564	0.806674
FPG	Known	rs13266634	8	118184783	T	C	0.3956	-0.0539	0.0032	5.655e-64	3.0538e-55	---	0.00226	118009029	118236975	227946	-0.0432494	0.00289415	1.79e-50	O	0.312415	0.312415	278221	1	SLC30A8	None	None	coding	0.457341	0.2833	0.450258	0.317415
FPG	Known	rs59757115	9	628941	G	A	0.1618	0.0774	0.0061	1.051e-36	8.709e-32	++?	0.7383	522682	743744	221062	-	-	-	-	-	-	-	-	KANK1	None	None	intronic	0.200397	0.00695825	0.240871	0.00469178
FPG	Known	rs34494309	9	4284961	A	AT	0.4128	0.0488	0.0044	8.783e-29	5.70906e-25	++?	0.00901	4257586	4307572	49986	0.020329	0.00269213	4.32e-14	O	0.478778	0.478778	278221	0.993261	GLIS3	None	None	intronic	0.474206	0.523857	0.461738	0.500463
FPG	Known	rs10965248	9	22132878	C	T	0.4425	-0.0559	0.0033	4.635e-64	2.57367e-55	---	0.003078	22128600	22139220	10620	-0.0233465	0.00350792	2.83e-11	O	0.178877	0.178877	278221	0.996316	None	CDKN2B-AS1	RP11-408N14.1	-	0.439484	0.172962	0.397683	0.165541
FPG	Known	rs649129	9	136154304	T	C	0.2591	0.0259	0.0035	2.434e-13	1.13201e-11	+++	0.1086	136122826	136155000	32174	0.0285387	0.00330529	5.94e-18	O	0.207672	0.207672	278221	0.999044	None	ABO	Y_RNA	-	0.189484	0.213718	0.0225989	0.0350142
FPG	Known	rs11145912	9	139300876	A	G	0.1896	-0.0242	0.0038	3.171e-10	5.49054e-09	---	0.3608	139237902	139382594	144692	-0.0106214	0.00269911	8.32e-05	O	0.442234	0.442233	278221	0.996368	SDCCAG3	None	None	intronic	0.181548	0.38668	0.171632	0.421719
FPG	Known	rs61848342	10	12303813	C	T	0.4772	0.0188	0.0032	4.327e-09	5.23526e-08	+++	0.8636	12303813	12303813	0	0.0111828	0.00278246	5.85e-05	O	0.370996	0.370996	278221	0.995828	RN7SL232P	None	None	-	0.597222	0.368787	0.606568	0.349569
FPG	Novel	rs61839365	10	26515666	A	G	0.3327	-0.0224	0.0033	7.156e-12	2.08751e-10	---	0.06196	26490556	26525231	34675	-0.0237998	0.00350799	1.17e-11	O	0.177758	0.177758	278221	0.998457	GAD2	None	None	intronic	0.344246	0.166998	0.282776	0.165281
FPG	Known	rs139027698	10	94468247	T	C	0.0387	0.05	0.0083	1.868e-09	2.53578e-08	+++	0.9269	94468247	94472070	3823	0.00566669	0.00860662	0.510275	O	0.0252221	0.0252221	278221	0.98847	None	HHEX	Y_RNA	-	0.014881	0.027833	0.00847458	0.0241698
FPG	Known	rs11595776	10	113003311	A	G	0.0389	-0.0593	0.0075	2.462e-15	2.16113e-13	---	0.1336	112607605	113081343	473738	-0.0534305	0.00470437	6.9e-30	O	0.089322	0.089322	278221	0.999515	None	RP11-479A21.1	BTBD7P2	-	0.047619	0.0775348	0.0301282	0.082749
FPG	Known	rs60808706	11	2857233	A	G	0.3925	-0.0546	0.0033	3.102e-62	9.56194e-54	---	0.5112	2625152	2858636	233484	-0.020639	0.00616659	0.00081729	O	0.0504972	0.0504973	278221	0.986506	KCNQ1	None	None	intronic	0.369048	0.0536779	0.352903	0.0582093
FPG	Known	rs204926	11	8255106	A	G	0.2239	-0.0221	0.0037	2.748e-09	3.53815e-08	---	0.3343	8255106	8255408	302	-0.0169576	0.0027076	3.78e-10	O	0.518811	0.48119	278221	0.984995	LMO1	None	None	intronic	0.280754	0.535785	0.323265	0.518151
FPG	Known	rs174538	11	61560081	A	G	0.2969	-0.0352	0.0035	2.886e-24	4.40541e-21	---	0.001008	61389172	61650926	261754	-0.0209865	0.0028788	3.11e-13	O	0.317539	0.317539	278221	1	TMEM258	None	None	5upstream	0.555556	0.313121	0.572165	0.305963
FPG	Known	rs74333814	11	72457487	T	C	0.0379	-0.0524	0.0071	1.693e-13	8.27875e-12	---	0.08904	72424634	72810325	385691	-0.0170312	0.00368177	3.73e-06	O	0.156816	0.156816	278221	1	ARAP1	None	None	intronic	0.0803571	0.151093	0.0740026	0.16379
FPG	Known	rs144683127	11	92695708	TTGAGAAATCTCTATACTATTTTCCATAGTGACTG	T	0.4531	0.0946	0.0044	2.2e-104	5.46123e-90	++?	0.238	92660821	92799932	139111	-0.0128346	0.00283014	5.76e-06	X	0.357825	0.357825	278221	0.974092	None	SNRPGP16	RP11-676F20.1	-	0.458333	0.380716	0.442255	0.345438
FPG	Known	rs138229262	12	97853954	C	CA	0.438	-0.0297	0.0043	6.376e-12	1.88979e-10	--?	0.8372	97850215	97857652	7437	-0.0258673	0.00346641	8.53e-14	O	0.193741	0.193741	278221	0.955862	RMST	None	None	-	0.418651	0.176938	0.386866	0.135347
FPG	Known	rs671	12	112241766	A	G	0.1546	-0.0953	0.0059	2.032e-59	2.52683e-51	--?	0.004333	110133263	113944048	3810785	-0.30774	0.377969	0.415535	O	1.25799e-05	0	278221	1	ALDH2	None	None	coding	0.173611	0	0.267141	0
FPG	Novel	rs4992759	12	133140409	C	T	0.8227	-0.0454	0.0057	1.848e-15	1.68788e-13	--?	0.3538	133049093	133166317	117224	-0.011746	0.00278689	2.5e-05	O	0.386408	0.386408	278221	0.975692	FBRSL1	None	None	intronic	0.858135	0.400596	0.0315068	0.0235658
FPG	Known	rs34238147	13	26776255	A	G	0.4489	0.0233	0.0032	3.545e-13	1.5653e-11	+++	0.05455	26768778	26984194	215416	0.0281951	0.00319407	1.08e-18	O	0.228898	0.228898	278221	0.996084	RNF6	None	None	intronic	0.412698	0.224652	0.38163	0.213071
FPG	Known	rs3812861	13	28493489	T	A	0.4704	0.0348	0.0032	3.846e-28	2.03482e-24	+++	0.002116	28453210	28546189	92979	0.0340968	0.00323987	6.76e-26	O	0.220277	0.220277	278221	0.994373	PDX1-AS1	None	None	5upstream	0.427579	0.227634	0.569936	0.323364
FPG	Known	rs2858980	13	33554587	A	G	0.8336	-0.0376	0.0044	2.722e-17	4.46009e-15	---	0.7475	33554084	33574292	20208	-0.0350459	0.00360052	2.19e-22	O	0.833411	0.166589	278221	1	None	TOMM22P3	KL	-	0.820437	0.836978	0.777992	0.834134
FPG	Known	rs67818839	15	62391184	A	AT	0.4576	-0.0545	0.0043	3.683e-37	3.53318e-32	--?	0.8658	62140708	62418835	278127	0.0160033	0.00271026	3.54e-09	X	0.430653	0.430654	278221	0.995692	None	NPM1P47	C2CD4B	-	0.367063	0.415507	0.334625	0.43837
FPG	Novel	rs6495240	15	77766556	C	T	0.4271	0.0194	0.0032	1.264e-09	1.81026e-08	+++	0.8318	77652368	77812954	160586	0.0165815	0.00295874	2.09e-08	O	0.711776	0.288223	278221	0.999872	HMG20A	None	None	intronic	0.374008	0.692843	0.36036	0.708106
FPG	Known	rs200126839	15	99292396	C	CTT	0.5409	-0.027	0.0044	7.04e-10	1.09254e-08	--?	0.5618	99292396	99292396	0	-	-	-	-	-	-	-	-	IGF1R	None	None	intronic	0.289683	0.302187	0.577982	0.636312
FPG	Known	rs7219123	17	17337839	C	G	0.4472	-0.0205	0.0032	2.046e-10	3.76241e-09	---	0.1864	17333313	17344122	10809	-0.0143491	0.00274594	1.74e-07	O	0.590648	0.409352	278221	0.988761	None	AC073621.2	TSEN15P1	-	0.459325	0.555666	0.422879	0.565364
FPG	Novel	rs9897302	17	63163415	G	A	0.4963	-0.019	0.0032	4.233e-09	5.13696e-08	---	0.02326	63150918	63163875	12957	0.00159821	0.00384298	0.6775	X	0.1436	0.1436	278221	0.990198	RGS9	None	None	intronic	0.520833	0.163022	0.523871	0.148906
FPG	Novel	rs2302783	17	66447073	C	T	0.5799	-0.0241	0.0032	2.228e-14	1.44195e-12	---	0.2086	66445469	66470892	25423	-0.0185667	0.00296627	3.87e-10	O	0.714324	0.285676	278221	1	WIPI1	None	None	intronic	0.531746	0.72167	0.5323	0.729161
FPG	Known	rs149092660	19	46184757	AAAAC	A	0.5209	0.0264	0.0043	8.279e-10	1.25655e-08	++?	0.4501	46184097	46200658	16561	0.00769352	0.00336199	0.0221158	O	0.201313	0.201313	278221	0.990841	GIPR	None	None	intronic	0.375	0.206759	0.384211	0.199476
FPG	Known	rs3833331	20	22562326	AG	A	0.1369	-0.0866	0.0062	9.925e-44	7.88192e-38	--?	0.4343	22516184	22678562	162378	-0.0641464	0.00725033	9.01e-19	O	0.0362966	0.0362966	278221	0.976006	FOXA2	None	None	3utr	0.156746	0.0666004	0.156774	0.0461099
FPG	Novel	rs6021276	20	50155386	C	T	0.5864	-0.0209	0.0033	1.261e-10	2.47836e-09	---	0.4395	50153344	50155386	2042	-0.00239932	0.00279781	0.391132	O	0.637993	0.362007	278221	0.99469	NFATC2	None	None	intronic	0.672619	0.66004	0.639249	0.641251
FPG	Novel	rs34885433	20	61273960	A	G	0.714	-0.0231	0.0037	3.701e-10	6.27363e-09	---	0.7621	61271339	61282414	11075	-0.00203763	0.00275503	0.459541	O	0.604081	0.395919	278221	0.990848	SLCO4A1	None	None	intronic	0.751984	0.610338	0.784238	0.593377
FPG	Novel	rs1757697	20	62137971	G	A	0.3011	-0.0261	0.0036	3.476e-13	1.539e-11	---	0.02836	62135595	62153311	17716	-0.00906262	0.00348392	0.00928843	O	0.182269	0.182269	278221	0.993375	None	RP4-697K14.3	PPDPF	-	0.296627	0.192843	0.309278	0.179216
HbA1c	Known	rs596608	1	25663071	G	C	0.3322	0.0448	0.0052	7.686e-18	1.01164e-15	+++	0.01777	25529038	25863694	334656	0.00560911	0.00258186	0.029818	O	0.557797	0.442203	303833	1	RP11-335G20.7	None	None	5upstream	0.240079	0.54672	0.270078	0.544521
HbA1c	Known	rs72906860	1	51499822	A	G	0.0851	-0.0552	0.008	4.432e-12	1.06778e-10	---	0.1108	50897841	51533566	635725	-0.0330726	0.00448786	1.72e-13	O	0.0899661	0.0899661	303833	0.996046	None	CDKN2C	MIR4421	-	0.0793651	0.0934394	0.0976864	0.0790498
HbA1c	Known	rs12035737	1	156321598	T	C	0.2114	-0.0885	0.0055	6.635e-58	1.30467e-50	---	0.0305	156149659	156342365	192706	-0.0101236	0.0460137	0.825861	O	0.000880327	0.000880328	303833	0.884557	CCT3	None	None	-	0.225198	0.00497018	0.24677	0.00123537
HbA1c	Known	rs2251964	1	158582552	A	G	0.3797	0.0498	0.0047	3.143e-26	4.96525e-23	+++	0.009722	158438974	158677087	238113	0.0922363	0.0028991	9.2e-222	O	0.265089	0.265089	303833	0.998951	SPTA1	None	None	intronic	0.430556	0.276342	0.43904	0.264052
HbA1c	Novel	rs2302651	2	37586681	G	A	0.3915	-0.0304	0.0048	1.978e-10	2.93776e-09	---	0.4193	37519967	37590284	70317	-0.0044114	0.00276902	0.111133	O	0.314302	0.314302	303833	0.995293	QPCT	None	None	intronic	0.41369	0.310139	0.394095	0.31978
HbA1c	Known	rs12712928	2	45192080	C	G	0.3741	0.0628	0.0048	7.102e-39	4.81508e-34	+++	0.857	45154689	45252368	97679	0.0386669	0.00344757	3.46e-29	O	0.16996	0.16996	303833	0.980734	AC012354.6	None	None	-	0.445437	0.133201	0.449677	0.15744
HbA1c	Known	rs12053049	2	169767148	C	T	0.3772	0.0601	0.0048	7.082e-36	1.96719e-31	+++	0.04533	169632427	169814655	182228	0.101213	0.0114331	8.6e-19	O	0.0127896	0.0127896	303833	0.996838	SPC25	None	None	3downstream	0.306548	0.0149105	0.273427	0.0165932
HbA1c	Known	rs34267708	2	175298358	GC	G	0.2385	0.0712	0.0074	4.927e-22	2.24314e-19	++?	0.743	175189230	175326259	137029	0.0447673	0.00274998	1.47e-59	O	0.321155	0.321154	303833	0.996164	GPR155	None	None	3utr	0.214286	0.382704	0.202964	0.320518
HbA1c	Known	rs6767514	3	123151762	A	C	0.3524	-0.0283	0.0048	4.813e-09	4.76714e-08	---	0.2818	123151762	123151762	0	-0.0294551	0.0146373	0.044186	O	0.00774094	0.00774094	303833	0.998777	ADCY5	None	None	intronic	0.337302	0.00994036	0.35871	0.00920643
HbA1c	Known	rs7356034	3	170732599	A	G	0.191	-0.0445	0.0058	2.471e-14	1.15528e-12	---	0.634	170548978	170760077	211099	-0.0441206	0.00284787	4.09e-54	O	0.282547	0.282547	303833	0.998264	SLC2A2	None	None	intronic	0.209325	0.282306	0.201935	0.28767
HbA1c	Known	rs9859052	3	171526178	T	C	0.5658	-0.0329	0.0047	4.093e-12	9.96167e-11	---	0.8255	171480885	171530282	49397	-0.0307071	0.00352953	3.33e-18	O	0.842445	0.157555	303833	0.993068	PP13439	None	None	intronic	0.626984	0.857853	0.675587	0.852121
HbA1c	Known	rs6780171	3	185503456	A	T	0.2892	0.0427	0.0051	3.231e-17	3.53697e-15	+++	0.03842	185469678	185550565	80887	0.0138504	0.0027746	5.98e-07	O	0.310807	0.310807	303833	0.997795	IGF2BP2	None	None	non-coding intronic	0.248016	0.304175	0.224093	0.323121
HbA1c	Novel	rs201413498	3	195792147	A	AG	0.5949	0.0494	0.0064	1.094e-14	5.67697e-13	++?	0.5214	195651264	195835468	184204	0.0264857	0.00676324	9e-05	O	0.0376165	0.0376164	303833	0.993523	TFRC	None	None	intronic	0.676587	0.0347913	0.656593	0.0283871
HbA1c	Novel	rs11569142	4	110931939	T	G	0.2127	-0.0428	0.0055	7.39e-15	4.0323e-13	---	0.257	110834725	110963648	128923	0.0643014	0.134898	0.633601	X	0.000104372	0.000104372	303833	0.866633	EGF	None	None	intronic	0.247024	0	0.261598	0.000519009
HbA1c	Known	rs9379084	6	7231843	A	G	0.1622	-0.04	0.0061	5.21e-11	9.16939e-10	---	0.8554	7231843	7231843	0	-0.0204162	0.0041334	7.84e-07	O	0.115813	0.115813	303833	0.941512	RREB1	None	None	coding	0.15873	0.132207	0.131105	0.111841
HbA1c	Known	rs10440833	6	20688121	A	T	0.4221	0.0743	0.0047	8.043e-56	8.49687e-49	+++	0.05282	20495546	20897662	402116	0.0378673	0.00292601	2.68e-38	O	0.26146	0.26146	303833	0.996713	CDKAL1	None	None	intronic	0.384921	0.27833	0.364166	0.286616
HbA1c	Known	rs5875087	6	26118437	C	CA	0.9522	0.0937	0.0148	2.337e-10	3.39813e-09	++?	0.01126	26091179	26128410	37231	0.0843072	0.00354214	4.23e-125	O	0.843881	0.15612	303833	0.997075	HIST1H2BC	None	None	-	0.970238	0.822068	0.972365	0.85195
HbA1c	Known	rs34046799	6	32625442	A	C	0.1181	0.0704	0.0097	2.919e-13	9.95258e-12	++?	0.4054	31196350	32933344	1736994	0.0210455	0.00416734	4.42e-07	O	0.110075	0.110075	303833	0.968191	None	HLA-DQA1	HLA-DQB1	3downstream	0.0684524	0.184891	0.0655391	0.211608
HbA1c	Novel	rs742761	6	39046655	T	C	0.1855	-0.0488	0.0058	6.066e-17	6.12494e-15	---	0.6215	39023941	39048060	24119	0.00305089	0.00484511	0.528901	X	0.0765136	0.0765137	303833	0.991442	GLP1R	None	None	non-coding intronic	0.230159	0.0864811	0.22416	0.0784963
HbA1c	Known	rs9376090	6	135411228	C	T	0.345	-0.0738	0.0049	1.1e-51	3.38653e-45	---	0.02691	135367541	135477207	109666	-0.0489469	0.00292749	1e-62	O	0.259137	0.259137	303833	1	HBS1L	None	None	-	0.246032	0.259443	0.233591	0.265008
HbA1c	Known	rs10950550	7	15063923	G	T	0.325	-0.038	0.005	1.921e-14	9.27544e-13	---	0.9278	15040241	15066045	25804	-0.023729	0.00258022	3.72e-20	O	0.451599	0.4516	303833	0.998027	None	AC006045.3	AC006458.3	-	0.316468	0.488072	0.330508	0.460112
HbA1c	Known	rs3840674	7	44252190	C	CTG	0.2181	0.1007	0.0076	2.783e-40	2.86819e-35	++?	0.397	44134204	44267477	133273	0.126664	0.00337578	2.11e-307	O	0.177251	0.177251	303833	0.985687	YKT6	None	None	3utr	0.188492	0.175944	0.193445	0.161387
HbA1c	Known	rs141165119	7	123419544	T	TATG	0.108	-0.0587	0.01	4.462e-09	4.46209e-08	--?	0.4668	123414016	123423500	9484	-0.0591691	0.00473096	7e-36	O	0.0803465	0.0803465	303833	0.998883	None	RP11-390E23.6	RNU6-11P	-	0.132937	0.0954274	0.115187	0.0796443
HbA1c	Known	rs2233580	7	127253550	T	C	0.0686	0.1031	0.0124	9.267e-17	8.86205e-15	++?	0.04452	126945795	127851628	905833	-	-	-	-	-	-	-	-	PAX4	None	None	coding	0.0982143	0	0.0958816	6.49e-05
HbA1c	Known	rs4737009	8	41630405	A	G	0.5199	0.0698	0.0062	4.313e-29	1.59409e-25	++?	0.386	41553835	41630447	76612	0.0863316	0.00301997	1.69e-179	O	0.235167	0.235167	303833	1	ANK1	None	None	intronic	0.507937	0.252485	0.534839	0.246524
HbA1c	Known	rs1221700742	8	42392513	C	CA	0.4646	-0.0452	0.0065	2.537e-12	6.56313e-11	--?	0.8456	42363587	42457590	94003	-0.0306112	0.00262587	2.13e-31	O	0.497978	0.497977	303833	0.952489	SLC20A2	None	None	intronic	0.488095	0.503976	0.480769	0.507336
HbA1c	Known	rs13266634	8	118184783	T	C	0.3956	-0.0601	0.0047	1.391e-37	6.42049e-33	---	0.8231	118182924	118236975	54051	-0.0540719	0.00276889	7.1e-85	O	0.312171	0.312171	303833	1	SLC30A8	None	None	coding	0.457341	0.2833	0.450258	0.317415
HbA1c	Novel	rs4237150	9	4290085	C	G	0.4114	0.028	0.0047	3.808e-09	3.88533e-08	+++	0.1493	4290085	4290085	0	0.0158313	0.00261663	1.45e-09	O	0.400837	0.400837	303833	0.997756	GLIS3	None	None	intronic	0.457341	0.447316	0.443517	0.425781
HbA1c	Known	rs10811662	9	22134253	A	G	0.438	-0.0592	0.0048	1.872e-34	3.40628e-30	---	0.2817	22128600	22203026	74426	-0.0474041	0.00337671	9.35e-45	O	0.175403	0.175403	303833	0.998828	None	CDKN2B-AS1	RP11-408N14.1	-	0.436508	0.167992	0.393453	0.160647
HbA1c	Novel	rs2282192	9	100672338	T	C	0.7939	-0.0344	0.0058	2.47e-09	2.66231e-08	---	0.4086	100661191	100684757	23566	-0.0148581	0.00286642	2.18e-07	O	0.277063	0.277063	303833	1	C9orf156	None	None	coding	0.77877	0.270378	0.81982	0.274873
HbA1c	Known	rs540253323	9	110527349	AT	A	0.1051	0.0655	0.0104	2.727e-10	3.88818e-09	++?	0.106	110527349	110527349	0	0.0533424	0.0057952	3.45e-20	O	0.0549685	0.0549686	303833	0.943436	None	RNU6-996P	AL162389.1	-	0.0952381	0.0685885	0.151055	0.0479018
HbA1c	Known	rs495828	9	136154867	T	G	0.2587	0.0529	0.0052	2.337e-24	2.11899e-21	+++	0.01728	136117048	136337740	220692	0.0529782	0.00314342	1.05e-63	O	0.208717	0.208717	303833	1	None	ABO	Y_RNA	-	0.186508	0.213718	0.196406	0.22127
HbA1c	Known	rs7045859	9	139377938	G	T	0.2772	-0.0379	0.0056	1.274e-11	2.68278e-10	---	0.03607	139235415	139386640	151225	-0.0151777	0.00257506	3.77e-09	O	0.44708	0.447081	303833	0.999721	None	SEC16A	C9orf163	5upstream	0.215278	0.398608	0.329837	0.558538
HbA1c	Known	rs35674932	10	12261810	T	A	0.4608	0.0445	0.0046	9.259e-22	3.88673e-19	+++	0.8969	12215180	12335588	120408	0.0231347	0.00303742	2.61e-14	O	0.232633	0.232632	303833	0.998222	CDC123	None	None	intronic	0.53869	0.260437	0.564202	0.231784
HbA1c	Known	rs2305196	10	71144324	A	G	0.5152	-0.0299	0.0047	1.749e-10	2.63861e-09	---	0.1715	71144324	71145486	1162	-0.0332839	0.00291493	3.43e-30	O	0.265006	0.265006	303833	0.993931	HK1	None	None	intronic	0.477183	0.253479	0.42044	0.269001
HbA1c	Known	rs12219514	10	94466439	G	A	0.8699	-0.0543	0.0067	4.601e-16	3.5828e-14	---	0.09017	94202905	94495117	292212	-0.0224569	0.00258806	4.08e-18	O	0.436283	0.436282	303833	0.996941	None	HHEX	Y_RNA	-	0.872024	0.441352	0.847403	0.43136
HbA1c	Known	rs12266632	10	114764959	G	C	0.029	0.1238	0.02	6.056e-10	7.8023e-09	+++	0.7464	114764959	114803307	38348	0.0275158	0.00511511	7.48e-08	O	0.0679119	0.067912	303833	0.992522	TCF7L2	None	None	intronic	0.00892857	0.0636183	0.00192555	0.0568668
HbA1c	Known	rs3741411	11	199256	A	G	0.5408	0.0466	0.005	7.07e-21	2.28494e-18	+++	0.02452	184503	283438	98935	0.0265752	0.00331339	1.06e-15	O	0.18719	0.187189	303833	0.983877	ODF3	None	None	intronic	0.546627	0.181909	0.578165	0.196031
HbA1c	Known	rs234855	11	2851113	C	T	0.596	0.0594	0.0047	5.18e-36	1.4982e-31	+++	0.001753	2635826	2872525	236699	0.00652952	0.00291365	0.0250261	O	0.735174	0.264828	303833	0.995966	KCNQ1	None	None	intronic	0.609127	0.735586	0.628686	0.747891
HbA1c	Known	rs11042493	11	9796768	T	C	0.3437	-0.032	0.0049	4.527e-11	8.11115e-10	---	0.5236	9751331	9822596	71265	-0.03018	0.00309911	2.09e-22	O	0.222561	0.222562	303833	0.987303	SBF2-AS1	None	None	non-coding intronic	0.315476	0.253479	0.373548	0.222864
HbA1c	Known	rs1002226	11	17405617	T	C	0.6059	-0.0425	0.0048	4.557e-19	8.62132e-17	---	0.1465	17334565	17424711	90146	-0.0155662	0.00264464	3.96e-09	O	0.617471	0.382531	303833	0.996566	None	RP1-239B22.5	KCNJ11	3downstream	0.65873	0.629225	0.63964	0.61811
HbA1c	Known	rs174566	11	61592362	G	A	0.3914	-0.0446	0.0051	1.15e-18	1.93176e-16	---	0.2997	61539691	61680870	141179	-0.027738	0.00268933	6.14e-25	O	0.350404	0.350404	303833	0.999052	FADS1	None	None	intronic	0.566468	0.355865	0.578368	0.34434
HbA1c	Novel	rs10899501	11	78131408	T	C	0.4127	-0.0321	0.0047	9.911e-12	2.15493e-10	---	0.1468	77916061	78135704	219643	-0.023805	0.00345021	5.23e-12	O	0.167477	0.167477	303833	0.990772	RP11-452H21.1	None	None	-	0.426587	0.202783	0.425902	0.178112
HbA1c	Known	rs10830963	11	92708710	G	C	0.4318	0.0532	0.0046	2.022e-30	1.10916e-26	+++	0.01956	92667658	92727089	59431	0.0680895	0.00286891	2.11e-124	O	0.274193	0.274193	303833	1	MTNR1B	None	None	intronic	0.422619	0.28827	0.431234	0.289115
HbA1c	Known	rs72996113	11	100453046	T	C	0.1595	-0.0353	0.0059	1.706e-09	1.92719e-08	---	0.4986	100452869	100464253	11384	-0.0678956	0.00434571	5.28e-55	O	0.0966961	0.096696	303833	0.995135	None	CNTN5	RN7SL222P	-	0.282738	0.105368	0.271907	0.0980532
HbA1c	Known	rs57301478	12	7111184	G	A	0.0386	0.1155	0.016	5.903e-13	1.83952e-11	++?	0.5679	7095203	7153079	57876	0.0418149	0.00471661	7.66e-19	O	0.0807632	0.0807632	303833	0.998368	C1S	None	None	intronic	0.0615079	0.0884692	0.0422627	0.0881918
HbA1c	Known	rs78345706	12	31417019	A	G	0.1262	0.0526	0.0068	1.457e-14	7.2884e-13	+++	0.7729	31413130	31498809	85679	-	-	-	-	-	-	-	-	None	RP11-627K11.4	FAM60A	-	0.184524	0.00497018	0.164516	0.00143192
HbA1c	Known	rs79105258	12	111718231	A	C	0.1796	0.0431	0.0059	3.332e-13	1.11703e-11	+++	0.7956	111718231	111718231	0	-	-	-	-	-	-	-	-	CUX2	None	None	intronic	0.21627	0.000994036	0.286082	0
HbA1c	Known	rs7981781	13	28499962	A	G	0.4583	0.034	0.0047	3.915e-13	1.28571e-11	+++	0.2784	28459236	28502874	43638	0.0412052	0.00310644	3.82e-40	O	0.21866	0.21866	303833	0.995929	PDX1	None	None	3utr	0.436508	0.228628	0.462532	0.22561
HbA1c	Known	rs282576	13	113358864	G	A	0.9879	-0.1065	0.0181	4.286e-09	4.308e-08	---	0.2054	113358436	113362105	3669	-0.0721546	0.00390058	2.34e-76	O	0.876753	0.123248	303833	0.999811	ATP11A	None	None	intronic	0.96131	0.869781	0.958974	0.889502
HbA1c	Known	rs6602909	13	114551993	C	T	0.3166	0.0322	0.0051	2.178e-10	3.19543e-09	+++	0.06218	114541849	114803391	261542	0.0454737	0.00274203	9.69e-62	O	0.325739	0.325739	303833	0.996061	GAS6	None	None	intronic	0.325397	0.362823	0.319767	0.336995
HbA1c	Novel	rs11856877	15	40620560	G	A	0.2697	0.0347	0.0056	6.743e-10	8.56966e-09	+++	0.6947	40615872	40639820	23948	0.0113148	0.00407391	0.00548019	O	0.112269	0.112269	303833	1	None	LINC00984	C15orf52	3downstream	0.247024	0.115308	0.185972	0.110261
HbA1c	Known	rs62009066	15	77812954	C	G	0.3887	0.0342	0.0048	8.048e-13	2.41062e-11	+++	0.3983	77395491	77848806	453315	0.0282892	0.00286561	5.55e-23	O	0.717899	0.282103	303833	0.987496	None	HMG20A	RP11-307C19.1	-	0.371032	0.701789	0.356021	0.705236
HbA1c	Known	rs1203979	16	261866	A	T	0.4632	0.0282	0.0047	2.676e-09	2.85521e-08	+++	0.7037	202049	261866	59817	0.0129792	0.00281854	4.13e-06	O	0.294427	0.294428	303833	0.994188	LUC7L	None	None	intronic	0.501984	0.313121	0.498069	0.297827
HbA1c	Known	rs368280815	16	16151052	A	AAAAG	0.4532	0.0449	0.0064	1.633e-12	4.46884e-11	++?	0.4404	16132332	16164100	31768	0.0262508	0.0034513	2.83e-14	O	0.168188	0.168188	303833	0.986353	ABCC1	None	None	intronic	0.44246	0.186879	0.383356	0.156806
HbA1c	Known	rs66950913	16	88849252	A	AGCAG	0.6404	0.093	0.0066	2.054e-45	9.75901e-40	++?	0.004225	88791441	88867739	76298	0.0549338	0.00266611	2.9e-94	O	0.630259	0.369741	303833	0.990731	PIEZO1	None	None	intronic	0.625	0.639165	0.638633	0.628095
HbA1c	Novel	rs7206953	17	8166378	C	T	0.6148	-0.0325	0.0049	2.367e-11	4.60611e-10	---	0.0878	8140356	8166378	26022	-0.0264765	0.00291147	9.61e-20	O	0.736579	0.263421	303833	1	PFAS	None	None	intronic	0.564484	0.725646	0.532988	0.749545
HbA1c	Known	rs901975	17	27189774	G	A	0.577	0.0333	0.0046	7.13e-13	2.16893e-11	+++	0.03307	27074489	27217874	143385	0.0406149	0.00318499	3.11e-37	O	0.796627	0.203373	303833	0.998894	None	MIR451B	FLOT2	5upstream	0.69246	0.798211	0.695343	0.798946
HbA1c	Known	rs11658063	17	36103872	G	C	0.7059	-0.0344	0.0052	3.127e-11	5.87301e-10	---	0.7562	36099840	36103872	4032	-0.00992536	0.00264779	0.000177898	O	0.60371	0.396289	303833	0.984302	HNF1B	None	None	intronic	0.765873	0.60835	0.743261	0.625065
HbA1c	Known	rs2285644	17	42328621	A	G	0.0535	0.0866	0.0138	3.95e-10	5.37291e-09	++?	0.03141	42274799	42328621	53822	-	-	-	-	-	-	-	-	SLC4A1	None	None	coding	0.0257937	0	0.0160668	0.000453956
HbA1c	Known	rs558567978	17	76124810	AG	A	0.1659	0.1589	0.0085	1.798e-78	1.63502e-68	++?	0.637	76092261	76145808	53547	0.097761	0.00310806	8.27e-217	O	0.22239	0.222389	303833	0.981701	TMC6	None	None	5upstream	0.227183	0.2167	0.229028	0.202753
HbA1c	Known	rs113373052	17	80697458	T	C	0.408	0.0792	0.0048	2.483e-61	1.35672e-53	+++	0.002549	80637244	80959932	322688	0.0846397	0.00276767	4.41e-205	O	0.312539	0.312539	303833	0.99804	FN3K	None	None	intronic	0.529762	0.347913	0.497358	0.318664
HbA1c	Known	rs71334671	19	17237466	C	CT	0.3497	-0.0832	0.0066	5.286e-36	1.52486e-31	--?	0.7512	17230306	17286633	56327	-0.0322145	0.00288831	6.98e-29	O	0.275502	0.275502	303833	0.98801	MYO9B	None	None	intronic	0.376984	0.266402	0.433814	0.258319
HbA1c	Known	rs4499344	19	33073431	A	G	0.8953	-0.047	0.0077	8.135e-10	1.00953e-08	---	0.4914	33061842	33084346	22504	-0.0342027	0.00282377	9.24e-34	O	0.293166	0.293165	303833	0.994424	PDCD5	None	None	intronic	0.894841	0.319085	0.904365	0.299416
HbA1c	Known	rs55698417	19	46160138	T	C	0.5985	0.0432	0.0048	4.283e-19	8.16775e-17	+++	0.8866	46147527	46214297	66770	0.0195636	0.00286233	8.22e-12	O	0.278806	0.278807	303833	0.998934	None	RN7SL836P	GIPR	-	0.436508	0.295229	0.430647	0.305794
HbA1c	Novel	rs1203943	20	22596825	C	T	0.8385	0.0364	0.0058	4.837e-10	6.41226e-09	+++	0.3946	22577636	22633060	55424	0.00890071	0.00312385	0.00438217	O	0.784595	0.215407	303833	0.997699	None	RP4-788L20.3	RP11-359G22.2	-	0.809524	0.767396	0.829049	0.771724
HbA1c	Novel	rs737092	20	55990405	C	T	0.4874	0.0381	0.0047	3.618e-16	2.90548e-14	+++	0.3295	55989766	55991695	1929	0.030649	0.00257566	1.21e-32	O	0.486373	0.486373	303833	0.991148	None	RBM38	HMGB1P1	-	0.486111	0.525845	0.453548	0.504356
HbA1c	Known	rs855791	22	37462936	G	A	0.4891	-0.0492	0.0046	1.913e-26	3.22185e-23	---	0.01738	37409576	37480797	71221	-0.0733191	0.00259093	6.13e-176	O	0.56054	0.439459	303833	0.989636	TMPRSS6	None	None	coding	0.434524	0.612326	0.458065	0.56456
HDL	Known	rs72658347	1	28389310	G	C	0.5921	-0.024	0.0033	2.48e-13	6.02828e-11	---	0.2417	28292739	28598287	305548	-0.0126619	0.00311379	4.78e-05	O	0.306466	0.306465	243170	0.998539	EYA3	None	None	non-coding intronic	0.52877	0.291252	0.496766	0.307461
HDL	Known	rs12064914	1	40043772	A	G	0.1071	-0.0494	0.0049	3.279e-24	1.15162e-19	---	0.01885	39433964	40133106	699142	-0.0461105	0.00343876	5.54e-41	O	0.224814	0.224814	243170	0.997813	None	PABPC4	HEYL	5upstream	0.10119	0.229622	0.109314	0.247354
HDL	Known	rs6685271	1	93634590	A	C	0.5959	-0.032	0.0035	3.144e-20	1.78131e-16	---	0.1894	93539383	94016011	476628	-0.0206097	0.00301596	8.3e-12	O	0.652099	0.347903	243170	0.990038	TMED5	None	None	non-coding intronic	0.659722	0.65507	0.647175	0.645609
HDL	Known	rs333947	1	110470764	A	G	0.2947	-0.038	0.0037	8.586e-25	3.938e-20	---	0.07669	110245486	110605760	360274	-0.0333222	0.00402312	1.21e-16	O	0.149348	0.149348	243170	1	CSF1	None	None	3downstream	0.280754	0.132207	0.297941	0.150097
HDL	Known	rs11799723	1	178525222	T	C	0.4327	-0.0233	0.0033	1.004e-12	1.85151e-10	---	0.6025	178511892	178604633	92741	-0.0206355	0.00287635	7.29e-13	O	0.533383	0.466618	243170	0.99956	None	C1orf220	RNA5SP69	-	0.534722	0.463221	0.527668	0.507398
HDL	Known	rs60640129	1	182117651	G	T	0.2979	-0.0335	0.0036	8.647e-21	6.33263e-17	---	0.5875	182114840	182209111	94271	-0.0243382	0.00308447	3.02e-15	O	0.317463	0.317464	243170	0.995947	GS1-122H1.2	None	None	-	0.258929	0.316103	0.283226	0.320315
HDL	Known	rs2642438	1	220970028	G	A	0.8436	0.033	0.0044	3.815e-14	1.34264e-11	+++	0.6518	220970028	220973432	3404	0.0298795	0.00313496	1.57e-21	O	0.702291	0.297709	243170	1	2021-03-01	None	None	coding	0.767857	0.72167	0.798077	0.698805
HDL	Known	rs2144300	1	230294916	T	C	0.1593	0.0444	0.0043	1.573e-25	1.01172e-20	+++	0.2873	230132808	230324067	191259	0.0668913	0.00293524	7.78e-115	O	0.607269	0.392731	243170	1	GALNT2	None	None	intronic	0.195437	0.600398	0.19112	0.607932
HDL	Known	rs62114506	2	242793	C	G	0.1823	0.0254	0.0041	7.878e-10	3.90977e-08	+++	0.7337	242793	293688	50895	0.015229	0.00325531	2.9e-06	O	0.263003	0.263003	243170	1	SH3YL1	None	None	non-coding intronic	0.237103	0.276342	0.225	0.269466
HDL	Known	rs17041679	2	21195412	C	T	0.85	0.0438	0.0044	1.226e-23	3.31133e-19	+++	0.02365	21101046	21262427	161381	0.0199807	0.00287621	3.74e-12	O	0.541766	0.458235	243170	0.999366	None	AC012361.1	RP11-116D2.1	-	0.847222	0.558648	0.877249	0.557695
HDL	Known	rs17050272	2	121306440	A	G	0.4842	0.0189	0.0032	4.241e-09	1.5129e-07	+++	0.5381	121304548	121306440	1892	0.00666637	0.00291499	0.0222011	O	0.411305	0.411305	243170	1	None	AC073257.2	AC073257.1	-	0.456349	0.450298	0.454955	0.425367
HDL	Known	rs74833298	3	12343549	A	C	0.2673	-0.0283	0.0036	3.237e-15	1.85631e-12	---	0.642	12287046	12461615	174569	-0.0585861	0.00903406	8.89e-11	O	0.0260928	0.0260928	243170	0.992647	PPARG	None	None	intronic	0.34127	0.0387674	0.375964	0.0367752
HDL	Known	rs56185965	3	47580158	A	T	0.1866	-0.0368	0.0055	2.466e-11	2.41885e-09	--?	0.2914	47580158	47580158	0	-0.0148498	0.00399642	0.000202628	O	0.162465	0.162465	243170	0.943045	None	ELP6	AC099778.1	-	0.126984	0.183897	0.154194	0.166927
HDL	Known	rs9825670	3	114743234	A	G	0.7071	-0.0259	0.0035	2.819e-13	6.68101e-11	---	0.07887	114634248	115119044	484796	-0.00672664	0.00365281	0.0655499	O	0.190115	0.190115	243170	0.999306	ZBTB20	None	None	intronic	0.637897	0.21173	0.639182	0.199202
HDL	Novel	rs75759936	4	79619199	A	C	0.1378	-0.0417	0.0048	3.669e-18	8.07524e-15	---	0.4343	79533401	79879480	346079	-0.0163455	0.0801505	0.838404	O	0.000379666	0.000379667	243170	0.843738	None	LINC01094	RP11-109G23.1	-	0.103175	0.000994036	0.0775641	0.000389509
HDL	Known	rs60695258	4	88022709	T	C	0.3564	-0.0199	0.0033	2.51e-09	9.92351e-08	---	0.7158	87985166	88032096	46930	-0.0179832	0.00293033	8.43e-10	O	0.397711	0.39771	243170	0.998669	AFF1	None	None	intronic	0.385913	0.380716	0.384864	0.378672
HDL	Known	rs12648614	4	100453576	T	G	0.2257	0.0333	0.0038	3.099e-18	7.05321e-15	+++	0.1265	100445238	100663984	218746	0.025683	0.00742109	0.000538636	O	0.0388991	0.0388991	243170	0.998222	C4orf17	None	None	intronic	0.214286	0.0159046	0.166452	0.0306983
HDL	Known	rs10066035	5	176716977	T	C	0.4584	-0.0214	0.0033	6.625e-11	5.34927e-09	---	0.1225	176533852	176742506	208654	-7.22e-05	0.00291726	0.980262	O	0.584054	0.415946	243170	0.991577	NSD1	None	None	intronic	0.485119	0.559642	0.477154	0.552506
HDL	Known	rs6457592	6	32425983	C	T	0.6513	0.0268	0.0033	1.236e-15	8.57722e-13	+++	0.5932	31320810	32682207	1361397	0.0157231	0.0028729	4.43e-08	O	0.498687	0.498687	243170	0.993558	None	HLA-DRA	HLA-DRB9	-	0.677579	0.539761	0.683634	0.512141
HDL	Known	rs9469872	6	34745703	G	A	0.3679	-0.0227	0.0034	2.529e-11	2.46835e-09	---	0.5268	34549699	34832661	282962	-0.0270277	0.00305335	8.67e-19	O	0.326438	0.326439	243170	0.999561	None	SNRPC	UHRF1BP1	-	0.446429	0.337972	0.501339	0.336467
HDL	Known	rs6457962	6	36814427	A	G	0.2606	0.0232	0.0038	7.184e-10	3.63049e-08	+++	0.8974	36814312	36897901	83589	0.014557	0.00550372	0.00817122	O	0.0737024	0.0737023	243170	0.992705	None	CPNE5	PPIL1	-	0.25496	0.0894632	0.270968	0.0696395
HDL	Known	rs6905288	6	43758873	A	G	0.7648	-0.0361	0.004	7.024e-20	3.39196e-16	---	0.8603	43756863	43765533	8670	-0.0262874	0.00289214	1e-19	O	0.565631	0.434369	243170	1	None	VEGFA	RP11-344J7.2	-	0.741071	0.596421	0.712355	0.568418
HDL	Known	rs13198987	6	161014107	T	C	0.4283	-0.028	0.0033	9.226e-18	1.69094e-14	---	0.1163	160801148	161118146	316998	-0.0368537	0.00385415	1.16e-21	O	0.166644	0.166644	243170	0.997295	LPA	None	None	intronic	0.497024	0.135189	0.517464	0.178808
HDL	Novel	rs77984694	6	168346622	A	G	0.1832	-0.0246	0.0042	4.054e-09	1.45902e-07	---	0.4808	168329060	168346622	17562	-0.0105632	0.00558115	0.0584056	O	0.0711494	0.0711494	243170	0.997598	MLLT4	None	None	intronic	0.197421	0.0765408	0.21686	0.0754252
HDL	Known	rs6461354	7	17914600	T	C	0.5065	-0.0273	0.0032	2.315e-17	3.53493e-14	---	0.6525	17834986	18016544	181558	-0.0284892	0.00293468	2.82e-22	O	0.395357	0.395356	243170	0.998268	SNX13	None	None	non-coding intronic	0.501984	0.399602	0.539304	0.399701
HDL	Known	rs17552904	7	50318308	T	G	0.3405	0.0356	0.0033	1.284e-26	1.3607e-21	+++	0.3622	50256747	50324652	67905	0.0150609	0.00330176	5.08e-06	O	0.254721	0.254721	243170	0.995544	None	AC020743.4	IKZF1	-	0.299603	0.28827	0.259307	0.258833
HDL	Known	rs34121855	7	73040814	G	T	0.1062	0.048	0.0053	1.387e-19	5.85086e-16	+++	0.6973	72822848	73059019	236171	0.0369589	0.00355936	2.98e-25	O	0.204941	0.20494	243170	0.994882	None	MLXIPL	VPS37D	5upstream	0.116071	0.191849	0.0966495	0.187252
HDL	Known	rs111350589	7	74025491	CTT	C	0.2501	-0.0289	0.0049	3.814e-09	1.38916e-07	--?	0.04469	74025491	74025491	0	-0.00510663	0.00298097	0.0866996	O	0.445195	0.445194	243170	0.935473	None	RP5-1186P10.2	GTF2I	-	0.202381	0.405567	0.25	0.424508
HDL	Known	rs75326924	7	80286003	T	C	0.0462	0.1177	0.007	1.117e-63	3.04918e-51	+++	0.6851	79458742	80831560	1372818	-	-	-	-	-	-	-	-	CD36	None	None	coding	0.00992064	0	0.00256739	0
HDL	Novel	rs445	7	92408370	T	C	0.3124	-0.0203	0.0034	3.682e-09	1.35037e-07	---	0.04916	92408370	92408370	0	-0.00870077	0.00491064	0.0764255	O	0.0940638	0.0940638	243170	1	CDK6	None	None	intronic	0.362103	0.114314	0.346598	0.0964341
HDL	Known	rs35589574	7	127846470	T	C	0.1058	0.0365	0.0053	5.594e-12	7.35052e-10	+++	0.01572	127841626	127852908	11282	-0.00111174	0.00328303	0.734888	X	0.272034	0.272034	243170	0.965314	None	SND1	MIR129-1	5upstream	0.12996	0.263419	0.116624	0.26362
HDL	Known	rs3996350	7	130427057	C	G	0.2911	0.0255	0.0037	3.95e-12	5.55902e-10	+++	0.7219	130422934	130468015	45081	0.0331318	0.00289279	2.31e-30	O	0.497314	0.497315	243170	0.983235	None	KLF14	RP11-36B6.1	-	0.314484	0.450298	0.297941	0.494738
HDL	Known	rs10106829	8	9184628	G	A	0.99	0.0976	0.0158	5.877e-10	3.08945e-08	+++	0.3134	9177732	9187854	10122	0.0489829	0.00357853	1.24e-42	O	0.798384	0.201617	243170	0.998202	RP11-115J16.1	None	None	non-coding intronic	0.987103	0.798211	0.987805	0.777958
HDL	Novel	rs2252567	8	11660916	T	C	0.6708	0.0214	0.0036	1.895e-09	7.9166e-08	+++	0.2633	11656255	11666451	10196	0.000887369	0.00291744	0.761006	O	0.580196	0.419804	243170	0.9917	FDFT1	None	None	5utr	0.683532	0.536779	0.61583	0.584589
HDL	Known	rs75278536	8	19821425	G	T	0.1268	0.1665	0.0048	3.66e-260	2.71754e-208	+++	0.009817	19521852	20091745	569893	0.16397	0.00459983	1.37e-277	O	0.108582	0.108582	243170	0.998675	LPL	None	None	intronic	0.122024	0.135189	0.0996144	0.100782
HDL	Known	rs2926700	8	71175228	T	C	0.5251	0.0264	0.0032	4.156e-16	3.57932e-13	+++	0.7983	70976653	71381166	404513	0.0219216	0.00481328	5.26e-06	O	0.901841	0.098159	243170	0.999861	NCOA2	None	None	intronic	0.62004	0.87674	0.605707	0.902285
HDL	Known	rs2245019	8	116622906	A	C	0.7372	0.0503	0.0039	2.159e-38	5.1276e-31	+++	0.3057	116393079	117128316	735237	0.0375653	0.00290819	3.71e-38	O	0.560628	0.439372	243170	0.990771	TRPS1	None	None	intronic	0.825397	0.580517	0.842105	0.573742
HDL	Known	rs117887821	8	121782028	T	C	0.0234	-0.0837	0.0107	6.998e-15	3.44497e-12	---	0.986	121782028	121924603	142575	-	-	-	-	-	-	-	-	RP11-713M15.1	None	None	non-coding intronic	0.0208333	0	0.0147436	0.000259235
HDL	Known	rs4351435	8	126499878	A	G	0.6812	0.0345	0.0035	1.265e-22	2.14695e-18	+++	0.627	126462070	126650058	187988	0.0359361	0.00314258	2.84e-30	O	0.700746	0.299253	243170	0.994913	RP11-136O12.2	None	None	-	0.733135	0.67992	0.700387	0.710091
HDL	Known	rs2575876	9	107665739	A	G	0.2484	-0.1108	0.0037	1.59e-201	1.97763e-161	---	0.6201	107308781	107743287	434506	-0.0826195	0.0032998	3.56e-138	O	0.252416	0.252416	243170	1	ABCA1	None	None	intronic	0.240079	0.240557	0.22365	0.240772
HDL	Known	rs4418728	10	94839724	T	G	0.6241	0.0344	0.0035	6.808e-23	1.3071e-18	+++	0.7455	94572035	95340811	768776	0.0182688	0.00288307	2.35e-10	O	0.450343	0.450343	243170	0.999102	None	CYP26A1	NIP7P1	3downstream	0.792659	0.487078	0.805913	0.461274
HDL	Known	rs10787431	10	113983496	G	A	0.4048	-0.0396	0.0033	7.27e-33	1.35849e-26	---	0.796	113883047	114192285	309238	-0.0225866	0.00344558	5.57e-11	O	0.224328	0.224328	243170	0.992881	None	GPAM	TECTB	-	0.417659	0.224652	0.424262	0.234168
HDL	Known	rs10886862	10	122929408	T	C	0.6606	-0.0348	0.0035	6.43e-24	1.97485e-19	---	0.7692	122888805	123001939	113134	-0.0136788	0.00980297	0.162905	O	0.978074	0.0219251	243170	0.996142	None	RP11-159H3.1	LINC01153	-	0.611111	0.968191	0.597132	0.976333
HDL	Known	rs2856650	11	47365199	A	G	0.3516	-0.0249	0.0034	1.688e-13	4.42724e-11	---	0.1203	47243665	47419757	176092	-0.0396923	0.00315882	3.35e-36	O	0.296584	0.296584	243170	0.979703	MYBPC3	None	None	intronic	0.277778	0.291252	0.277415	0.291236
HDL	Known	rs1111934	11	65329392	G	A	0.3186	-0.0259	0.0035	2.171e-13	5.41778e-11	---	0.9096	65275665	65493191	217526	-0.000306449	0.00306391	0.920329	O	0.324878	0.324878	243170	0.997611	None	LTBP3	SSSCA1-AS1	-	0.30754	0.303181	0.348701	0.284595
HDL	Known	rs10899118	11	75481664	C	G	0.2901	-0.0285	0.0035	3.637e-16	3.21626e-13	---	0.8101	75437630	75569267	131637	-0.0440727	0.00513028	8.69e-18	O	0.0858623	0.0858623	243170	0.993879	DGAT2	None	None	intronic	0.299603	0.084493	0.286269	0.107356
HDL	Known	rs2508747	11	76271689	A	G	0.2897	0.0219	0.0035	5.326e-10	2.85446e-08	+++	0.6982	76271261	76271689	428	0.00631735	0.00287294	0.0278847	O	0.516401	0.483598	243170	0.99417	None	C11orf30	RP11-672A2.7	-	0.34127	0.496024	0.288932	0.508057
HDL	Known	rs74368849	11	116622299	A	G	0.0664	-0.2984	0.0062	5.97e-509	0	---	0.06673	116408318	117456464	1048146	-0.299156	0.121918	0.0141382	O	0.000171332	0.000171332	243170	0.807692	BUD13	None	None	intronic	0.0426587	0.000994036	0.0842986	0.000912171
HDL	Known	rs7129071	11	122527120	A	G	0.162	0.0262	0.0045	5.001e-09	1.72732e-07	+++	0.9219	122527120	122527120	0	0.0307198	0.00297083	4.68e-25	O	0.368116	0.368115	243170	0.998091	UBASH3B	None	None	intronic	0.227183	0.367793	0.203632	0.390148
HDL	Known	rs10845418	12	7721461	T	C	0.6141	-0.0262	0.0034	6.924e-15	3.41572e-12	---	0.9745	7599017	7788771	189754	-0.0243603	0.00637928	0.000134211	O	0.946409	0.053592	243170	0.995052	None	GAPDHP31	NIFKP3	-	0.593254	0.949304	0.589447	0.934929
HDL	Known	rs7306169	12	9059090	G	T	0.3057	-0.0257	0.0036	1.106e-12	2.00102e-10	---	0.1078	9045367	9098995	53628	-0.0109461	0.00392455	0.00528534	O	0.162001	0.162001	243170	0.984955	None	A2ML1	PHC1	-	0.315476	0.167992	0.340206	0.150831
HDL	Known	rs1373570	12	20461604	T	A	0.1695	0.0382	0.0044	6.274e-18	1.24136e-14	+++	0.7598	20418326	20504638	86312	0.0227735	0.00289765	3.88e-15	O	0.440486	0.440487	243170	0.994313	None	CTC-465D4.1	RP11-284H19.1	-	0.116071	0.404573	0.112821	0.433104
HDL	Known	rs201757757	12	57841705	T	TAA	0.0928	0.0494	0.007	1.554e-12	2.62902e-10	++?	0.8305	57643686	57849768	206082	-	-	-	-	-	-	-	-	INHBC	None	None	intronic	0.0684524	0.194831	0.0158228	0.0619203
HDL	Known	rs671	12	112241766	A	G	0.1546	-0.1167	0.0056	7.57e-96	5.80277e-77	--?	0.1155	109639521	113944048	4304527	0.569122	0.377969	0.132136	X	1.43932e-05	0	243170	1	ALDH2	None	None	coding	0.173611	0	0.267141	0
HDL	Known	rs28577594	12	123895906	C	G	0.7038	-0.0403	0.0036	4.878e-29	1.5706e-23	---	0.4667	123162566	123909485	746919	-0.0257299	0.00322617	1.53e-15	O	0.725947	0.274052	243170	0.99682	None	SETD8	RILPL2	3downstream	0.694444	0.681909	0.693359	0.724388
HDL	Known	rs35950463	12	125369124	A	G	0.2152	0.0547	0.0038	1.218e-46	1.29049e-37	+++	0.007111	125242962	125415019	172057	0.0502272	0.00438536	2.3e-30	O	0.123825	0.123825	243170	0.983831	None	SCARB1	RNU6-927P	-	0.280754	0.11332	0.253238	0.116638
HDL	Known	rs75766425	14	52511911	C	G	0.1272	0.0346	0.0046	3.394e-14	1.22243e-11	+++	0.2334	52434883	52587889	153006	-	-	-	-	-	-	-	-	NID2	None	None	intronic	0.105159	0	0.102696	0.000129618
HDL	Known	rs4983387	14	105268228	A	G	0.3525	-0.0509	0.0043	5.116e-33	1.02547e-26	--?	0.7226	105248470	105277144	28674	-0.0394118	0.00480268	2.29e-16	O	0.901415	0.0985854	243170	1	ZBTB42	None	None	coding	0.305556	0.879722	0.293436	0.891637
HDL	Known	rs35980001	15	58722590	GC	G	0.3691	0.1597	0.0043	1.07e-305	1.11195e-244	++?	0.9138	58178180	59076778	898598	0.13867	0.00352037	0	O	0.212475	0.212475	243170	0.983673	LIPC	None	None	5upstream	0.358135	0.200795	0.348387	0.211221
HDL	Novel	rs80039904	15	70194153	T	C	0.1705	0.0244	0.004	7.119e-10	3.60407e-08	+++	0.194	70161182	70196017	34835	0.152877	0.0489358	0.00178416	O	0.000931069	0.000931068	243170	0.923856	None	LINC00593	TLE3	-	0.22619	0.00795229	0.225161	0.00558224
HDL	Novel	rs11289019	16	53162096	A	AT	0.22	0.0313	0.005	5.344e-10	2.86221e-08	++?	0.5096	53162096	53367933	205837	0.0145821	0.00316202	4e-06	O	0.309293	0.309292	243170	0.959702	CHD9	None	None	intronic	0.242063	0.286282	0.262779	0.307413
HDL	Known	rs821840	16	56993886	G	A	0.171	0.3049	0.0045	8.47e-1020	0	+++	0.01821	55908971	57220392	1311421	0.261688	0.00301488	0	O	0.32688	0.32688	243170	0.998934	None	AC012181.1	CETP	5upstream	0.175595	0.291252	-	-
HDL	Known	rs4359427	16	68202747	T	C	0.1465	0.0668	0.0045	6.813e-49	2.03752e-39	+++	0.3939	67112947	68429077	1316130	0.0623624	0.00433892	8.01e-47	O	0.124981	0.124981	243170	0.995792	NFATC3	None	None	intronic	0.0992063	0.141153	0.1009	0.139714
HDL	Known	rs2925979	16	81534790	C	T	0.665	0.0404	0.0034	1.653e-33	4.15179e-27	+++	0.766	81485946	81553070	67124	0.0362557	0.00312992	5.09e-31	O	0.699465	0.300535	243170	1	CMIP	None	None	intronic	0.583333	0.71173	0.589378	0.704112
HDL	Known	rs1048483	17	1966457	T	C	0.2586	-0.0214	0.0035	1.013e-09	4.7853e-08	---	0.4394	1966457	2068932	102475	-0.0126369	0.00287641	1.12e-05	O	0.485895	0.485895	243170	0.996261	SMG6	None	None	intronic	0.252976	0.530815	0.309126	0.479782
HDL	Known	rs2517956	17	37843859	A	G	0.4167	0.021	0.0033	1.106e-10	8.07363e-09	+++	0.3731	37807698	38066509	258811	0.0302304	0.00305996	5.17e-23	O	0.672365	0.327636	243170	0.997151	PGAP3	None	None	intronic	0.401786	0.680915	0.353017	0.668964
HDL	Known	rs2240008	17	41907079	T	C	0.1118	0.0352	0.005	1.318e-12	2.30345e-10	+++	0.3678	41907079	41927092	20013	-	-	-	-	-	-	-	-	MPP3	None	None	non-coding	0.126984	0.00894632	0.125483	0.00505837
HDL	Known	rs145465053	17	66036194	CA	C	0.6422	-0.0254	0.0043	4.453e-09	1.57341e-07	--?	0.4406	66036194	66036194	0	-0.00830857	0.00359158	0.0207043	O	0.204913	0.204912	243170	0.978456	KPNA2	None	None	intronic	0.66369	0.236581	0.655034	0.238229
HDL	Known	rs4969186	17	76398404	C	G	0.431	0.0301	0.0032	1.569e-20	1.02068e-16	+++	0.1262	76375095	76406184	31089	0.0270147	0.00293425	3.39e-20	O	0.603418	0.396582	243170	0.999132	PGS1	None	None	non-coding intronic	0.515873	0.625249	0.441366	0.634833
HDL	Known	rs9953437	18	47120600	A	G	0.4497	0.0876	0.0033	1.18e-159	5.7574e-128	+++	0.07473	46589624	47455598	865974	0.0725893	0.00718602	5.5e-24	O	0.0423409	0.0423408	243170	0.984173	None	LIPG	SMUG1P1	3downstream	0.425595	0.0536779	0.414634	0.0487837
HDL	Known	rs2278426	19	11350488	T	C	0.2651	-0.0263	0.0036	2.947e-13	6.92336e-11	---	0.2508	11329641	11350488	20847	-0.0977794	0.00785997	1.62e-35	O	0.0344224	0.0344224	243170	1	C19orf80	None	None	coding	0.232143	0.0427435	0.273488	0.0503765
HDL	Known	rs3786900	19	33897149	G	A	0.3792	0.0222	0.0033	2.212e-11	2.21666e-09	+++	0.3845	33888054	33897478	9424	0.0166143	0.0032433	3.01e-07	O	0.268553	0.268553	243170	0.99469	PEPD	None	None	intronic	0.329365	0.236581	0.30695	0.256722
HDL	Known	rs12721051	19	45422160	G	C	0.1095	-0.1168	0.0055	1.16e-101	1.30388e-81	---	0.003852	45345787	45571894	226107	-0.0614834	0.00368783	2.27e-62	O	0.185877	0.185877	243170	0.997908	APOC1	None	None	intronic	0.0992063	0.197813	0.110398	0.180945
HDL	Known	rs3896287	19	54774976	C	T	0.1268	-0.0362	0.0051	1.255e-12	2.21465e-10	---	0.7331	54754385	54792088	37703	-0.00174077	0.00294343	0.554246	O	0.61285	0.38715	243170	0.997468	None	AC010492.5	LILRB2	-	0.262897	0.587475	0.271613	0.583116
HDL	Known	rs1132274	20	17596155	A	C	0.5012	-0.0222	0.0033	1.022e-11	1.19246e-09	---	0.3909	17594729	17602932	8203	-0.0218018	0.00394856	3.37e-08	O	0.155603	0.155603	243170	1	RRBP1	None	None	coding	0.52381	0.134195	0.500643	0.145362
HDL	Known	rs6130969	20	44549022	T	G	0.0609	-0.1013	0.0067	1.044e-51	1.14226e-41	---	0.05933	44364576	44771835	407259	-0.124016	0.0171197	4.37e-13	O	0.00708818	0.00708817	243170	0.994992	None	PLTP	PCIF1	-	0.0952381	0.0149105	0.0816195	0.00823606
HDL	Known	rs6094791	20	46342056	A	C	0.1764	0.0284	0.0044	8.25e-11	6.3799e-09	+++	0.2867	46340987	46348595	7608	0.0190176	0.00388671	9.94e-07	O	0.169554	0.169554	243170	0.965043	SULF2	None	None	intronic	0.170635	0.207753	0.170763	0.19879
HDL	Known	rs235374	21	46294986	C	G	0.3178	-0.0343	0.0035	6.368e-23	1.23899e-18	---	0.7246	46244410	46306594	62184	-0.0150805	0.00289652	1.93e-07	O	0.435167	0.435168	243170	0.997303	None	PTTG1IP	ITGB2	5upstream	0.30754	0.454274	0.29525	0.426077
HDL	Known	rs11089637	22	21979096	C	T	0.4684	-0.0376	0.0032	5.278e-31	4.19293e-25	---	0.05014	21798351	21992386	194035	-0.0335324	0.0040125	6.47e-17	O	0.155315	0.155315	243170	0.970137	None	UBE2L3	YDJC	3downstream	0.506944	0.166998	0.502594	0.157293
LDL	Known	rs7519530	1	25779236	G	T	0.3309	0.0295	0.0037	9.067e-16	1.09082e-13	+++	0.2295	25529038	25863694	334656	0.0332303	0.00276417	2.78e-33	O	0.559365	0.440635	265364	0.998864	TMEM57	None	None	intronic	0.227183	0.548708	0.27654	0.536509
LDL	Known	rs151193009	1	55509585	T	C	0.0153	-0.5359	0.0164	4.7e-233	2.3079e-199	--?	0.1142	55389715	56368037	978322	-	-	-	-	-	-	-	-	PCSK9	None	None	coding	0.0128968	0	0.00512821	0
LDL	Known	rs7540564	1	92957826	A	C	0.9315	0.0511	0.0067	1.545e-14	1.23667e-12	+++	0.1362	92955426	93416685	461259	0.0202554	0.00285717	1.35e-12	O	0.634242	0.365759	265364	0.993804	None	GFI1	EVI5	-	0.9375	0.619284	0.916026	0.647754
LDL	Known	rs3832016	1	109818158	CT	C	0.9401	0.1927	0.0086	6.13e-110	3.48696e-94	++?	0.8214	109699556	110130320	430764	0.158723	0.00330708	0	O	0.781035	0.218965	265364	0.999313	CELSR2	None	None	3utr	0.9563	0.7856	0.937741	0.785575
LDL	Novel	rs77319612	1	196813826	C	G	0.345	0.0363	0.0045	6.887e-16	8.6197e-14	++?	0.4424	196620917	197160180	539263	-	-	-	-	-	-	-	-	CFHR2	None	None	-	0.3274	0.006	0.343176	0.00209726
LDL	Known	rs2642438	1	220970028	G	A	0.8436	0.0313	0.0044	8.636e-13	3.88123e-11	+++	0.04933	220970028	220973432	3404	0.0297609	0.00300068	3.51e-23	O	0.702243	0.297757	265364	1	2021-03-01	None	None	coding	0.7024	0.7346	0.798077	0.698805
LDL	Known	rs526936	1	234852204	A	G	0.7031	0.0352	0.0036	6.046e-23	7.87565e-20	+++	0.988	234661120	234876434	215314	0.0480651	0.00275226	2.95e-68	O	0.516455	0.483545	265364	1	RP4-781K5.7	None	None	-	0.7698	0.5139	0.798969	0.537747
LDL	Known	rs13306206	2	21242731	A	G	0.0101	0.4921	0.0209	7.94e-123	3.39873e-105	++?	0.2204	19972653	23179586	3206933	-	-	-	-	-	-	-	-	APOB	None	None	coding	0.0089	0	0.000641026	0
LDL	Known	rs4671447	2	62884025	T	C	0.1431	-0.0423	0.0043	7.598e-23	9.57598e-20	---	0.4009	62801489	64350863	1549374	-0.0349002	0.00475611	2.17e-13	O	0.091682	0.091682	265364	0.999072	AC092155.4	None	None	-	0.1815	0.0974	0.209032	0.0894826
LDL	Known	rs10164853	2	158481992	G	A	0.2646	-0.0311	0.004	9.087e-15	7.84969e-13	---	0.1389	158412542	158481992	69450	-0.0279845	0.00522063	8.31e-08	O	0.076079	0.0760791	265364	0.982429	ACVR1C	None	None	intronic	0.3006	0.0656	0.326452	0.0780257
LDL	Known	rs2287622	2	169830328	G	A	0.7387	-0.0217	0.0036	1.333e-09	2.09848e-08	---	0.1864	169826877	169831376	4499	-0.0252396	0.00281305	2.92e-19	O	0.604626	0.395374	265364	1	ABCB11	None	None	coding	0.6984	0.6044	0.713168	0.58744
LDL	Known	rs7658752	4	69978068	A	G	0.6756	0.0237	0.0035	1.379e-11	4.16844e-10	+++	0.1504	69933992	69990041	56049	0.00957033	0.00275252	0.000507254	O	0.455016	0.455016	265364	0.999932	UGT2B7	None	None	intronic	0.7262	0.5179	0.706452	0.465131
LDL	Novel	rs118190473	4	79578251	C	T	0.1574	-0.0464	0.0058	8.77e-16	1.06015e-13	--?	0.3924	79578251	79704102	125851	-	-	-	-	-	-	-	-	LINC01094	None	None	non-coding intronic	0.0952	0.0099	0.10077	0.00382372
LDL	Known	rs3064191	5	74639544	C	CTTGTA	0.5111	0.0903	0.0041	2.2e-107	5.31426e-92	++?	0.2448	74242884	75208009	965125	0.0834217	0.00286255	2.06e-186	O	0.361316	0.361316	265364	0.992007	HMGCR	None	None	intronic	0.4732	0.3787	0.512451	0.366764
LDL	Known	rs6882076	5	156390297	C	T	0.8232	0.0477	0.0041	1.154e-31	2.74478e-27	+++	0.7207	156336338	156483396	147058	0.0499958	0.00284636	5.01e-69	O	0.634201	0.365799	265364	1	None	TIMD4	HAVCR1	5upstream	0.7272	0.6471	0.739075	0.626414
LDL	Known	rs9259620	6	29875005	T	C	0.6674	-0.0296	0.0046	1.215e-10	2.6913e-09	--?	0.004374	29568675	29877574	308899	-0.000489554	0.00309345	0.874256	O	0.67114	0.328861	265364	0.900177	None	DDX39BP1	MCCD1P1	-	0.5526	0.6402	0.532213	0.642964
LDL	Known	rs9270139	6	32555203	C	T	0.1442	0.0568	0.0064	1.022e-18	3.26707e-16	++?	0.256	30442936	33920063	3477127	0.0507787	0.00408508	1.83e-35	O	0.144415	0.144415	265364	0.903327	HLA-DRB1	None	None	intronic	0.0585	0.1839	-	-
LDL	Novel	rs705588	6	101275792	C	A	0.4746	-0.0256	0.0032	3.374e-15	3.36045e-13	---	0.06219	100921922	101669861	747939	-0.00520104	0.00327173	0.111906	O	0.230584	0.230584	265364	0.992534	ASCC3	None	None	intronic	0.4752	0.2565	0.458869	0.239935
LDL	Known	rs56293029	6	135419039	A	C	0.3246	-0.0369	0.0044	6.022e-17	1.07019e-14	--?	0.0536	135418632	135421067	2435	-0.0256171	0.0031673	6.09e-16	O	0.258476	0.258475	265364	0.98013	HBS1L	None	None	-	0.245	0.2644	0.231565	0.264771
LDL	Known	rs9322318	6	151731381	A	G	0.3529	0.0231	0.0037	7.179e-10	1.2343e-08	+++	0.07867	151731381	151731381	0	-0.00148844	0.00324478	0.646436	X	0.250525	0.250525	265364	0.95272	RMND1	None	None	intronic	0.499	0.2674	0.471503	0.253765
LDL	Known	rs73596816	6	161017363	A	G	0.0353	0.0891	0.0108	1.181e-16	1.90491e-14	++?	0.7721	160554585	161089307	534722	0.0508402	0.00770643	4.2e-11	O	0.0328379	0.0328379	265364	1	LPA	None	None	intronic	0.0387	0.0288	0.0541935	0.0322474
LDL	Known	rs57648913	7	21602065	A	G	0.2273	0.0335	0.0037	1.937e-19	7.86986e-17	+++	0.005048	21590619	21667559	76940	0.0490058	0.00368132	2.03e-40	O	0.167638	0.167638	265364	0.9963	DNAH11	None	None	intronic	0.1944	0.1451	0.177792	0.161887
LDL	Known	rs7780562	7	26022414	C	A	0.7044	-0.0415	0.0037	1.546e-29	1.80918e-25	---	0.675	25946564	26424654	478090	-0.0135841	0.0034195	7.11e-05	O	0.793606	0.206395	265364	0.980594	None	MIR148A	AC004520.1	-	0.6796	0.8151	0.695764	0.798391
LDL	Known	rs34121855	7	73040814	G	T	0.1062	0.0433	0.0053	4.004e-16	5.4179e-14	+++	0.1	72839952	73059019	219067	-0.0109636	0.00340685	0.00129062	X	0.204976	0.204976	265364	0.99489	None	MLXIPL	VPS37D	5upstream	0.1161	0.1918	0.0966495	0.187252
LDL	Known	rs6951286	7	97939222	C	T	0.7414	0.0233	0.0037	2.209e-10	4.49297e-09	+++	0.2958	97864792	98022388	157596	0.0122999	0.00311854	8.01e-05	O	0.737489	0.262509	265364	0.998031	RP4-607J23.2	None	None	intronic	0.7073	0.7247	0.721364	0.739839
LDL	Known	rs330092	8	9176044	A	G	0.0085	-0.1029	0.0168	9.075e-10	1.50905e-08	---	0.4383	9176044	9185146	9102	-0.0138192	0.00377669	0.000253165	O	0.160089	0.160089	265364	0.981966	RP11-115J16.1	None	None	-	0.0099	0.1779	0.0102696	0.173757
LDL	Known	rs7819706	8	19844415	G	A	0.1272	0.0386	0.0049	2.347e-15	2.46275e-13	+++	0.0163	19770379	19928582	158203	-0.0374873	0.0042261	7.33e-19	X	0.120048	0.120048	265364	0.999277	None	LPL	AC100802.3	-	0.12	0.165	0.099359	0.10827
LDL	Known	rs28615248	8	55451193	C	T	0.2281	0.0234	0.0039	2.131e-09	3.13801e-08	+++	0.05446	55410392	55451193	40801	0.0308752	0.00347256	6.08e-19	O	0.19648	0.19648	265364	0.991124	None	RP11-53M11.2	RP11-53M11.3	-	0.2083	0.161	0.203205	0.189951
LDL	Known	rs112784971	8	59406490	T	C	0.2888	-0.037	0.0036	3.771e-25	1.02317e-21	---	0.005256	59261153	59568454	307301	-0.052773	0.00660782	1.39e-15	O	0.045513	0.045513	265364	0.992385	CYP7A1	None	None	intronic	0.245	0.0537	0.241935	0.0535228
LDL	Known	rs2737245	8	116658583	T	G	0.2694	-0.0392	0.0037	7.338e-27	3.51973e-23	---	0.07579	116464988	116678277	213289	-0.033996	0.00305466	9.18e-29	O	0.284313	0.284314	265364	0.992271	TRPS1	None	None	intronic	0.2847	0.2416	0.297941	0.274902
LDL	Known	rs66614050	8	126480526	T	C	0.5784	-0.0467	0.0042	6.608e-29	6.26633e-25	--?	0.005468	126462698	126509051	46353	-	-	-	-	-	-	-	-	RP11-136O12.2	None	None	-	0.5615	0.4543	-	-
LDL	Known	rs1883025	9	107664301	T	C	0.2506	-0.0282	0.0037	1.653e-14	1.31034e-12	---	0.005117	107586753	107668064	81311	-0.033682	0.00315208	1.2e-26	O	0.254526	0.254526	265364	1	ABCA1	None	None	intronic	0.2431	0.2396	0.226512	0.246362
LDL	Novel	rs59661343	9	130768621	AT	A	0.1827	0.0496	0.0054	8.089e-20	3.72753e-17	++?	0.4358	130674161	130790280	116119	-	-	-	-	-	-	-	-	None	FAM102A	RP11-379C10.1	-	0.1776	0	0.187821	0.00110218
LDL	Known	rs149092047	9	136139907	G	GAAACTGCC	0.2589	0.0902	0.0047	3.623e-83	2.61541e-71	++?	0.05534	136039014	136398160	359146	0.0656581	0.00314955	1.95e-96	O	0.253962	0.253963	265364	0.998032	ABO	None	None	-	-	0.2565	0.198198	0.256519
LDL	Known	rs41280378	10	74692646	G	T	0.2488	-0.0577	0.0039	6.412e-50	6.78657e-43	---	0.1592	73991284	75391217	1399933	-0.0203242	0.00672721	0.00251803	O	0.0436652	0.0436653	265364	0.996283	OIT3	None	None	3downstream	0.2579	0.0388	0.248715	0.0434613
LDL	Known	rs562974565	10	113976724	TA	T	0.3252	-0.0524	0.0045	9.882e-31	1.72212e-26	--?	0.9055	113883047	114206055	323008	-0.0172578	0.00407443	2.28e-05	O	0.140056	0.140056	265364	0.940372	None	GPAM	TECTB	-	0.3294	0.1511	0.359521	0.159326
LDL	Known	rs1976339	11	5684402	G	C	0.42	-0.0301	0.0033	1.378e-19	5.88045e-17	---	0.3086	5684072	5713788	29716	-0.0384942	0.00587457	5.66e-11	O	0.0584098	0.0584097	265364	0.992161	None	HBG2	TRIM5	3downstream	0.4226	0.0586	0.454897	0.0574399
LDL	Known	rs174551	11	61573684	C	T	0.3734	-0.0417	0.0037	3.62e-30	5.22723e-26	---	0.01542	61442492	61680870	238378	-0.0517572	0.00288487	6.23e-72	O	0.345854	0.345854	265364	0.999951	FADS1	None	None	intronic	0.5655	0.3469	0.574342	0.337282
LDL	Known	rs2075291	11	116661392	A	C	0.0753	-0.041	0.0061	1.366e-11	4.13474e-10	---	0.1465	116622299	116661392	39093	0.198227	0.10122	0.0501869	X	0.000194597	0.000194598	265364	0.945427	APOA5	None	None	coding	0.0437	0.001	0.0789474	0.000389762
LDL	Known	rs11216916	11	118461605	C	T	0.4511	0.0261	0.0032	8.92e-16	1.07566e-13	+++	0.471	118316960	118474719	157759	0.0137044	0.00416479	0.00100012	O	0.124267	0.124267	265364	0.999452	ARCN1	None	None	intronic	0.5804	0.1372	0.546855	0.124449
LDL	Known	rs73632723	11	126218153	A	G	0.1084	0.0472	0.0052	1.046e-19	4.6447e-17	+++	0.1161	126214691	126264025	49334	0.0757297	0.00573526	8.54e-40	O	0.0611789	0.0611789	265364	0.995629	None	DCPS	ST3GAL4	3utr	0.0893	0.0557	0.0795892	0.0623863
LDL	Known	rs7132969	12	100886843	A	G	0.2698	0.0355	0.0036	2.478e-23	3.67183e-20	+++	0.5404	100807811	100955378	147567	-0.0015546	0.0543403	0.977177	X	0.00064001	0.000640009	265364	0.998288	NR1H4	None	None	intronic	0.3155	0.0089	0.317594	0.00810636
LDL	Known	rs79105258	12	111718231	A	C	0.1796	0.0591	0.0042	2.73e-45	6.14686e-39	+++	0.3768	109885374	113713062	3827688	-	-	-	-	-	-	-	-	CUX2	None	None	intronic	0.2163	0.001	0.286082	0
LDL	Known	rs1169288	12	121416650	C	A	0.5111	0.036	0.0034	4.15e-26	1.5493e-22	+++	0.01871	121120453	121489586	369133	0.0403251	0.00298659	1.57e-41	O	0.310621	0.310621	265364	0.989188	HNF1A	None	None	coding	0.3889	0.339	0.409444	0.341658
LDL	Known	rs2660369	12	124872587	C	T	0.314	0.025	0.0036	3.003e-12	1.12899e-10	+++	0.08266	124872587	124879613	7026	0.0080229	0.00745449	0.281816	O	0.0350839	0.0350839	265364	1	NCOR2	None	None	intronic	0.3591	0.0437	0.513821	0.0675287
LDL	Known	rs10492397	13	32976358	A	G	0.3609	-0.0293	0.0034	2.278e-18	6.48777e-16	---	0.3939	32890026	32987028	97002	-0.0292506	0.0036581	1.29e-15	O	0.172587	0.172587	265364	0.985672	N4BP2L1	None	None	intronic	0.3413	0.1531	0.35843	0.170735
LDL	Novel	rs1998848	14	21492229	A	G	0.1247	-0.0365	0.0051	6.964e-13	3.2278e-11	---	0.1909	21487929	21492229	4300	-0.0325292	0.0137561	0.0180452	O	0.0107044	0.0107044	265364	0.93477	NDRG2	None	None	5utr	0.0893	0.0249	0.0777635	0.0140223
LDL	Novel	rs77695287	15	53088997	C	A	0.1578	-0.0333	0.0047	1.133e-12	4.8977e-11	---	0.2289	53070493	53101886	31393	-0.0201013	0.0210219	0.338968	O	0.00429452	0.00429452	265364	0.997651	None	ONECUT1	RP11-209K10.2	-	0.1022	0.003	0.117761	0.00395231
LDL	Known	rs12445804	16	11706100	A	G	0.4025	0.0224	0.0034	3.254e-11	8.7001e-10	+++	0.3679	11617658	11710828	93170	0.0361259	0.00529905	9.29e-12	O	0.0740059	0.0740058	265364	0.975252	LITAF	None	None	-	0.5159	0.0676	0.514249	0.0838312
LDL	Novel	rs9921399	16	55866378	C	T	0.5493	0.0272	0.0041	4.937e-11	1.24366e-09	++?	0.6518	55866337	55866378	41	0.00196658	0.00322579	0.5421	O	0.237137	0.237137	265364	1	CES1	None	None	intronic	0.494	0.2296	0.472258	0.264626
LDL	Known	rs77303550	16	72079657	T	C	0.2326	-0.0739	0.004	3.247e-77	3.19149e-66	---	0.005742	71202250	72872363	1670113	-0.0567386	0.00347322	5.85e-60	O	0.195016	0.195016	265364	0.996519	TXNL4B	None	None	-	0.2401	0.2068	0.268041	0.202014
LDL	Known	rs116403919	17	7070862	A	G	0.4377	-0.0278	0.0044	2.759e-10	5.43646e-09	--?	0.5273	7063650	7080316	16666	-0.0316855	0.00324808	1.77e-22	O	0.315532	0.315532	265364	0.827322	None	RPL7AP64	ASGR1	-	0.3899	0.3052	0.32274	0.197948
LDL	Known	rs11080055	17	26649724	C	A	0.7734	0.0359	0.0038	2.975e-21	2.20789e-18	+++	0.7578	26342906	26742123	399217	0.0160674	0.00274345	4.73e-09	O	0.513647	0.486353	265364	1	TMEM97	None	None	intronic	0.7173	0.495	0.753213	0.508652
LDL	Known	rs142960189	17	45567593	A	ATC	0.3197	0.0343	0.0044	9.035e-15	7.81121e-13	++?	0.4198	45377577	45781799	404222	0.0357185	0.00276845	4.5e-38	O	0.541824	0.458175	265364	0.989324	MRPL45P2	None	None	non-coding	0.3244	0.5179	0.315415	0.541037
LDL	Known	rs740516	17	67082962	G	C	0.5423	-0.0333	0.0034	9.892e-23	1.2001e-19	---	0.1212	67067441	67217796	150355	-0.0472435	0.00385417	1.56e-34	O	0.150989	0.150989	265364	0.991541	ABCA6	None	None	intronic	0.506	0.1521	0.508398	0.1569
LDL	Known	rs9953437	18	47120600	A	G	0.4497	0.0215	0.0033	4.781e-11	1.2099e-09	+++	0.002032	47118398	47120600	2202	0.0251128	0.00688435	0.000264533	O	0.0423032	0.0423031	265364	0.984044	None	LIPG	SMUG1P1	3downstream	0.4256	0.0537	0.414634	0.0487837
LDL	Known	rs34774090	19	11253886	C	CA	0.7081	0.1207	0.0046	3.07e-154	4.94145e-132	++?	0.9821	10716256	11404370	688114	0.0104556	0.00377845	0.00565512	O	0.840914	0.159085	265364	0.98847	SPC24	None	None	-	0.7292	0.8549	0.736671	0.848964
LDL	Novel	rs2239943	19	36030507	C	T	0.7631	-0.0229	0.0037	8.818e-10	1.47233e-08	---	0.8996	36019522	36044524	25002	-0.00747947	0.00283763	0.00839406	O	0.628071	0.371929	265364	0.998363	GAPDHS	None	None	intronic	0.7391	0.6123	0.75451	0.60465
LDL	Known	rs7412	19	45412079	T	C	0.0424	-0.5247	0.0071	2.68e-1201	0	---	0.5265	45231821	45653234	421413	-0.586629	0.0048154	0	O	0.084808	0.084808	265364	1	APOE	None	None	coding	0.1002	0.0626	0.0816195	0.0820818
LDL	Known	rs150184119	19	46200670	T	C	0.051	-0.0541	0.0075	7.266e-13	3.34735e-11	---	0.03897	46173214	46383455	210241	-	-	-	-	-	-	-	-	QPCTL	None	None	intronic	0.0764	0	0.0367847	0
LDL	Novel	rs142385484	19	50016759	T	C	0.1471	-0.0424	0.0061	4.33e-12	1.5448e-10	--?	0.5547	49998849	50053452	54603	-0.0233084	0.00391934	2.73e-09	O	0.14841	0.14841	265364	0.971481	FCGRT	None	None	intronic	0.1875	0.1471	0.178756	0.15295
LDL	Known	rs148333144	20	17591243	CAAA	C	0.0765	-0.0604	0.0078	1.285e-14	1.05614e-12	--?	0.09776	17539037	17845977	306940	-0.144623	0.046757	0.00198111	O	0.000889721	0.000889721	265364	0.966165	None	DSTN	RRBP1	-	0.0675	0	0.0899743	0.000907559
LDL	Known	rs56668103	20	39826079	C	T	0.7483	0.0352	0.0037	1.364e-21	1.1329e-18	+++	0.2646	39154095	40021179	867084	0.030399	0.00329489	2.83e-20	O	0.222997	0.222997	265364	0.999233	ZHX3	None	None	intronic	0.7113	0.2078	0.736601	0.221385
LDL	Known	rs118143968	22	30740142	C	T	0.024	0.0781	0.0117	2.362e-11	6.61109e-10	+++	0.5247	30433822	30797754	363932	-	-	-	-	-	-	-	-	SF3A1	None	None	intronic	0.0377	0	0.0288832	6.49e-05
LDL	Novel	rs5751206	22	42435227	A	C	0.3693	0.0258	0.0033	4.99e-15	4.69819e-13	+++	0.3593	42000281	42583910	583629	0.0082649	0.00531691	0.120077	O	0.0720764	0.0720764	265364	0.994166	WBP2NL	None	None	-	0.5476	0.0616	0.546512	0.0663365
TG	Known	rs6686497	1	23810360	C	T	0.6375	0.0187	0.0031	1.284e-09	5.12842e-08	+++	0.05836	23744169	23828151	83982	0.0105574	0.00296266	0.00036601	O	0.689662	0.310339	265665	0.997333	ASAP3	None	None	intronic	0.5546	0.6879	0.599741	0.703626
TG	Novel	rs77686522	1	35637593	T	A	0.4658	0.0176	0.003	5.372e-09	1.63515e-07	+++	0.6234	35637593	35637593	0	-0.00314364	0.028037	0.910725	X	0.00241961	0.00241961	265665	0.991406	None	EFCAB14P1	SFPQ	-	0.3879	0.008	0.380491	0.00661822
TG	Known	rs150183244	1	51356091	T	G	0.0717	-0.0336	0.0053	2.728e-10	1.46281e-08	---	0.3694	50931713	51463424	531711	-0.0261969	0.00481095	5.18e-08	O	0.0893357	0.0893357	265665	0.999306	FAF1	None	None	intronic	0.0784	0.0974	0.0933076	0.079634
TG	Known	rs11208004	1	63145439	A	G	0.1419	-0.0756	0.004	3.597e-78	2.56425e-63	---	0.6266	62848090	63401254	553164	-0.0794776	0.00287082	1.86e-168	O	0.352237	0.352238	265665	0.998596	DOCK7	None	None	intronic	0.1766	0.3012	0.202703	0.324061
TG	Known	rs12044883	1	93820575	A	G	0.6118	0.0193	0.003	2.129e-10	1.19677e-08	+++	0.07627	93539656	93862020	322364	0.013713	0.00283839	1.36e-06	O	0.631801	0.368197	265665	0.999538	DR1	None	None	intronic	0.6369	0.6362	0.645431	0.62838
TG	Known	rs1355637	1	150582438	T	C	0.0341	0.0465	0.0071	6.947e-11	4.83357e-09	+++	0.3111	150582438	151317409	734971	-0.00171381	0.00349414	0.623794	X	0.194299	0.194299	265665	0.982936	ENSA	None	None	-	0.0208	0.1859	0.0115681	0.18271
TG	Known	rs4446955	1	154135445	C	T	0.4946	-0.0203	0.003	7.998e-12	8.40447e-10	---	0.6057	153760104	154255973	495869	-0.0193616	0.0035712	5.91e-08	O	0.180174	0.180174	265665	0.998523	TPM3	None	None	3utr	0.4127	0.1918	0.451675	0.161315
TG	Known	rs4846913	1	230294715	A	C	0.1589	-0.0302	0.0039	8.851e-15	3.41988e-12	---	0.8425	230132808	230297778	164970	-0.0497879	0.00281458	5.57e-70	O	0.607958	0.392042	265665	0.998665	GALNT2	None	None	intronic	0.1954	0.6004	0.191763	0.608363
TG	Known	rs56213756	2	21206995	C	G	0.8197	-0.0487	0.004	2.398e-34	5.47737e-28	---	0.001066	21050729	21451604	400875	-0.0292597	0.00275303	2.23e-26	O	0.543023	0.456976	265665	0.998405	None	AC012361.1	RP11-116D2.1	-	0.8502	0.5616	0.878846	0.559462
TG	Known	rs11127048	2	27752463	A	G	0.3958	-0.1049	0.0032	8.05e-232	4.15019e-187	---	0.004163	27061540	28508909	1447369	-0.0991404	0.00286462	7.24e-262	O	0.620554	0.379445	265665	0.969602	None	GCKR	AC109829.1	-	0.4851	0.5855	0.467658	0.596768
TG	Known	rs62133107	2	37251019	T	A	0.6167	-0.0198	0.0031	3.291e-10	1.7028e-08	---	0.865	37227112	37257386	30274	-0.00996074	0.0034854	0.00426553	O	0.193213	0.193213	265665	0.998215	HEATR5B	None	None	intronic	0.5585	0.1958	0.524516	0.192532
TG	Known	rs6726987	2	121304367	A	T	0.3219	0.0217	0.0035	4.642e-10	2.2497e-08	+++	0.3215	121304367	121318617	14250	0.00547051	0.00389921	0.160624	O	0.152408	0.152408	265665	0.958406	None	AC073257.2	AC073257.1	-	0.3919	0.1342	0.402314	0.147884
TG	Known	rs709156	3	12461615	A	G	0.1823	-0.0242	0.0038	2.141e-10	1.20223e-08	---	0.9358	12384542	12461615	77073	-0.0147937	0.00295733	5.67e-07	O	0.314887	0.314888	265665	0.995412	PPARG	None	None	intronic	0.1329	0.3062	0.108333	0.289979
TG	Known	rs3752442	4	3446883	G	A	0.4635	-0.0439	0.003	6.462e-49	9.76276e-40	---	0.004198	3287906	3523025	235119	-0.0261014	0.00320654	3.97e-16	O	0.251834	0.251835	265665	0.971986	HGFAC	None	None	intronic	0.4534	0.2535	0.477332	0.253706
TG	Known	rs35469118	4	88168178	T	C	0.3462	0.0381	0.0032	2.166e-33	3.23272e-27	+++	0.1058	87781288	88311800	530512	0.0170811	0.0033891	4.66e-07	O	0.207441	0.207441	265665	0.996538	None	KLHL8	RP11-529H2.1	-	0.3373	0.1978	0.348642	0.192963
TG	Known	rs144394643	5	118686534	G	C	0.0249	-0.0622	0.0099	3.837e-10	1.92817e-08	---	0.9687	118685425	118743611	58186	-0.0504978	0.050412	0.316489	O	0.000806228	0.000806227	265665	0.915441	TNFAIP8	None	None	intronic	0.0258	0.002	0.0282051	0.00298159
TG	Known	rs7702004	5	156401730	C	T	0.2169	-0.0393	0.0039	2.629e-24	6.90844e-20	---	0.2706	156336338	156482101	145763	-0.0304553	0.00349594	3.01e-18	O	0.191469	0.191469	265665	0.99343	None	TIMD4	HAVCR1	-	0.2609	0.1759	0.25	0.193364
TG	Known	rs4487569	6	32579476	T	G	0.0864	0.1132	0.0075	5.83e-51	2.19322e-41	++?	0.2611	25420744	34329804	8909060	0.0706749	0.00754749	7.73e-21	O	0.0353642	0.0353641	265665	0.97239	None	HLA-DRB1	HLA-DQA1	-	0.0317	0.0338	0.0249653	0.0373961
TG	Known	rs6905288	6	43758873	A	G	0.7648	0.0334	0.0037	8.18e-20	2.92929e-16	+++	0.496	43756863	43806609	49746	0.0404404	0.00276653	2.26e-48	O	0.56563	0.43437	265665	1	None	VEGFA	RP11-344J7.2	-	0.7411	0.5964	0.712355	0.568418
TG	Known	rs6458867	6	52629980	G	A	0.867	-0.0294	0.0042	4.485e-12	5.26328e-10	---	0.8869	52617179	52738427	121248	-0.0208523	0.00287159	3.84e-13	O	0.644091	0.355909	265665	0.997343	None	GSTA2	RP1-152L7.1	5upstream	0.8631	0.6441	0.886744	0.652789
TG	Known	rs668459	6	139835689	T	C	0.2494	-0.0234	0.0034	3.663e-12	4.46811e-10	---	0.4647	139828916	139843350	14434	-0.0298013	0.00278888	1.2e-26	O	0.590942	0.409058	265665	1	None	RP11-12A2.3	ATP5F1P6	-	0.3234	0.5726	0.314267	0.58845
TG	Known	rs4389834	7	25987129	A	G	0.4933	0.0217	0.003	4.097e-13	7.59616e-11	+++	0.3443	25950880	26022414	71534	0.0294527	0.003069	8.31e-22	O	0.275411	0.27541	265665	0.996309	None	AC003090.1	CTD-2227E11.1	-	0.5218	0.2594	0.520566	0.296556
TG	Known	rs13234378	7	73026151	T	A	0.1049	-0.1158	0.0048	2.29e-126	3.74078e-102	---	0.04883	72816787	73806823	990036	-0.12829	0.00407188	1.8e-217	O	0.129545	0.129545	265665	0.999536	MLXIPL	None	None	non-coding intronic	0.1171	0.1153	0.0930233	0.132125
TG	Novel	rs35984428	7	99348215	G	A	0.2461	-0.0206	0.0035	3.015e-09	1.02401e-07	---	0.4012	99295873	99348361	52488	0.0208811	0.0294343	0.478067	X	0.00220551	0.0022055	265665	0.988989	None	CYP3A7	CYP3A4	-	0.2758	0.003	0.261905	0.00506033
TG	Known	rs11976955	7	130433594	G	C	0.4445	0.0181	0.003	2.597e-09	9.07387e-08	+++	0.2693	130427388	130442141	14753	0.0273227	0.00296903	3.52e-20	O	0.311125	0.311124	265665	0.993411	None	KLF14	RP11-36B6.1	-	0.3889	0.331	0.428021	0.319121
TG	Known	rs1041983	8	18257795	T	C	0.2907	-0.0294	0.0032	2.898e-20	1.26718e-16	---	0.5119	18228616	18283352	54736	-0.0151606	0.00294183	2.56e-07	O	0.318784	0.318783	265665	0.999544	NAT2	None	None	coding	0.4395	0.3052	0.425711	0.31775
TG	Known	rs1803924	8	19823674	T	C	0.1249	-0.1709	0.0044	4.58e-325	0	---	0.9702	19577296	19977043	399747	-0.190474	0.00440076	0	O	0.108342	0.108342	265665	0.998963	LPL	None	None	3utr	0.12	0.1352	0.1009	0.100898
TG	Known	rs2954021	8	126482077	G	A	0.5697	-0.065	0.003	5.21e-107	1.47747e-86	---	0.01727	126447308	126620703	173395	-0.0923375	0.00274455	1.27e-247	O	0.510257	0.489742	265665	0.999629	RP11-136O12.2	None	None	-	0.5704	0.499	0.550902	0.521004
TG	Novel	rs56956620	9	130768410	T	C	0.2516	0.0225	0.0035	7.763e-11	5.28823e-09	+++	0.0804	130674161	130779381	105220	0.00344268	0.00667083	0.605799	O	0.0451669	0.0451669	265665	0.979752	None	FAM102A	RP11-379C10.1	-	0.254	0.0398	0.264591	0.0484291
TG	Known	rs10733790	10	65100334	C	G	0.6237	-0.0343	0.0031	7.471e-28	9.49092e-23	---	0.1704	64847748	65400231	552483	-0.0187695	0.00391911	1.68e-06	O	0.856903	0.143098	265665	0.999961	JMJD1C	None	None	intronic	0.6498	0.8479	0.634665	0.8602
TG	Known	rs41280378	10	74692646	G	T	0.2488	0.0262	0.0036	1.62e-13	3.58704e-11	+++	0.4534	74534988	74714177	179189	0.0257215	0.00672292	0.000130301	O	0.0436651	0.043665	265665	0.996283	OIT3	None	None	3downstream	0.2579	0.0388	0.248715	0.0434613
TG	Known	rs4418728	10	94839724	T	G	0.6241	-0.0373	0.0032	1.031e-31	7.29254e-26	---	0.3017	94572035	95342559	770524	-0.0319149	0.00275868	6.03e-31	O	0.450415	0.450415	265665	0.99911	None	CYP26A1	NIP7P1	3downstream	0.7927	0.4871	0.805913	0.461274
TG	Known	rs4918722	10	113947040	T	C	0.6925	0.0224	0.0034	3.369e-11	2.6908e-09	+++	0.5533	113883047	114014820	131773	0.0195909	0.00308065	2.03e-10	O	0.726468	0.273534	265665	0.997912	GPAM	None	None	-	0.7609	0.6928	0.72	0.719341
TG	Known	rs10886862	10	122929408	T	C	0.6606	0.0245	0.0032	1.176e-14	4.30303e-12	+++	0.1514	122888805	123001939	113134	0.0211109	0.00938662	0.0245109	O	0.978137	0.0218622	265665	0.996171	None	RP11-159H3.1	LINC01153	-	0.6111	0.9682	0.597132	0.976333
TG	Known	rs79627555	11	36322401	A	G	0.1532	-0.0242	0.0041	4.248e-09	1.3519e-07	---	0.8977	36322401	36322401	0	-0.031166	0.0297071	0.294127	O	0.00217569	0.00217569	265665	0.981051	PRR5L	None	None	intronic	0.1448	0.004	0.177606	0.00551447
TG	Known	rs67871383	11	47335838	C	T	0.3297	0.0196	0.0032	7.986e-10	3.49095e-08	+++	0.8028	47268310	47714610	446300	0.0151176	0.00294966	2.97e-07	O	0.315841	0.315842	265665	0.99921	MADD	None	None	intronic	0.25	0.3211	0.266276	0.318797
TG	Known	rs174551	11	61573684	C	T	0.3734	0.0439	0.0033	3.167e-40	9.92766e-33	+++	0.01818	61389172	61664711	275539	0.0464383	0.00288351	2.52e-58	O	0.345878	0.345878	265665	0.999951	FADS1	None	None	intronic	0.5655	0.3469	0.574342	0.337282
TG	Known	rs61548447	11	65275665	C	CA	0.1923	0.0332	0.0053	4.704e-10	2.274e-08	++?	0.1895	65275665	65275665	0	-0.00528123	0.00600739	0.379336	X	0.0613998	0.0613999	265665	0.903085	None	MALAT1	SNRPGP19	5upstream	0.2063	0.0557	0.328629	0.0760642
TG	Known	rs61905084	11	116610294	C	T	0.2632	-0.1587	0.0035	3.27e-443	0	---	0.001455	116373315	117644511	1271196	-0.077889	0.00355716	3.49e-106	O	0.181535	0.181535	265665	0.997744	None	AP000770.1	BUD13	-	0.2639	0.1759	0.315722	0.184894
TG	Known	rs7960691	12	7703985	C	T	0.4335	-0.0179	0.003	4.541e-09	1.42698e-07	---	0.3573	7703985	7703985	0	-0.00939406	0.00384989	0.0146845	O	0.150143	0.150143	265665	0.995369	None	CD163	GAPDHP31	-	-	-	0.455598	0.156919
TG	Known	rs557250003	12	21014094	G	A	0.0652	0.0519	0.0085	8.34e-10	3.61576e-08	++?	0.9931	21014094	21014094	0	0.353418	0.352285	0.315758	O	1.75365e-05	0	265665	0.864812	SLCO1B7	None	None	intronic	0.0526	0	-	-
TG	Known	rs2075263	12	109704325	T	C	0.7227	0.024	0.0034	1.496e-12	2.16531e-10	+++	0.6638	109685093	109718893	33800	0.015735	0.00351857	7.75e-06	O	0.813557	0.186443	265665	1	ACACB	None	None	3utr	0.7272	0.834	0.74031	0.820776
TG	Known	rs11066132	12	112468206	T	C	0.1548	-0.0442	0.0057	8.519e-15	3.31581e-12	--?	0.1181	111836771	113117897	1281126	-0.284933	0.377902	0.450858	O	1.33369e-05	0	265665	0.988181	NAA25	None	None	intronic	0.1716	0	0.26615	0
TG	Known	rs6492721	13	95258944	C	T	0.3619	-0.0204	0.0031	4.757e-11	3.55753e-09	---	0.01568	95240054	95285580	45526	-0.0166104	0.00295555	1.91e-08	O	0.686014	0.313986	265665	1	GPR180	None	None	intronic	0.3294	0.665	0.320694	0.674396
TG	Known	rs79823890	14	52511969	T	G	0.1272	-0.0367	0.0043	6.333e-18	9.82567e-15	---	0.9449	52434883	52587889	153006	-	-	-	-	-	-	-	-	NID2	None	None	intronic	0.1022	0	0.102564	0.000129601
TG	Known	rs17238810	15	56840528	A	G	0.2682	0.0193	0.0033	4.092e-09	1.31154e-07	+++	0.8445	56837966	56840528	2562	0.00241018	0.00316919	0.446955	O	0.250208	0.250208	265665	1	RP11-1129I3.1	None	None	-	0.246	0.2753	0.242581	0.255938
TG	Known	rs2070895	15	58723939	A	G	0.4305	0.064	0.003	4.92e-103	2.35812e-83	+++	0.935	58542377	58833993	291616	0.0507867	0.00332391	1.11e-52	O	0.217944	0.217945	265665	0.997727	LIPC	None	None	5upstream	0.4167	0.2107	0.391613	0.225055
TG	Known	rs17756181	15	70184191	G	A	0.2507	-0.0242	0.0036	2.805e-11	2.31999e-09	---	0.2738	70161182	70207607	46425	0.00192031	0.00322119	0.551076	X	0.239147	0.239147	265665	0.996	None	LINC00593	TLE3	-	0.2421	0.2555	0.236842	0.239961
TG	Known	rs2084152	15	102065008	C	T	0.5673	0.0197	0.0031	1.032e-10	6.65891e-09	+++	0.02882	102063772	102068904	5132	0.0200601	0.00332736	1.65e-09	O	0.221377	0.221377	265665	0.98586	PCSK6	None	None	-	0.4911	0.2356	0.496134	0.224165
TG	Known	rs56156922	16	56987369	C	T	0.2173	-0.0396	0.0038	1.678e-25	7.49693e-21	---	0.2365	56985514	57017292	31778	-0.0378905	0.00293661	4.46e-38	O	0.326466	0.326466	265665	0.993425	None	HERPUD1	AC012181.1	-	0.1825	0.2932	0.163871	0.324776
TG	Known	rs75444904	16	72095650	C	A	0.253	-0.0236	0.0037	1.727e-10	1.01025e-08	---	0.5762	72079657	72163694	84037	0.00479784	0.0756744	0.949447	X	0.00039604	0.000396039	265665	0.830503	HPR	None	None	5upstream	0.2421	0.001	0.273263	0.00194477
TG	Known	rs2925979	16	81534790	C	T	0.665	-0.0263	0.0031	1.411e-17	1.87681e-14	---	0.3533	81526169	81551506	25337	-0.0301684	0.00299481	7.3e-24	O	0.699482	0.300518	265665	1	CMIP	None	None	intronic	0.5833	0.7117	0.589378	0.704112
TG	Known	rs74710944	17	1626753	A	T	0.1312	0.0367	0.0062	4.03e-09	1.29541e-07	++?	0.8954	1626753	1645747	18994	0.0244501	0.00488456	5.57e-07	O	0.104367	0.104367	265665	0.845109	WDR81	None	None	5upstream	0.1875	0.1869	0.126761	0.0832454
TG	Known	rs2240008	17	41907079	T	C	0.1118	-0.0274	0.0045	1.328e-09	5.27032e-08	---	0.3001	41907079	41907079	0	-	-	-	-	-	-	-	-	MPP3	None	None	non-coding	0.127	0.0089	0.125483	0.00505837
TG	Known	rs55931203	17	65854602	T	C	0.5951	0.0261	0.0033	1.349e-15	7.47615e-13	+++	0.4103	65814382	66164881	350499	0.0223274	0.00356043	3.59e-10	O	0.18688	0.18688	265665	0.979695	BPTF	None	None	intronic	0.6062	0.1998	0.544137	0.18589
TG	Known	rs12944051	17	76395856	G	A	0.5263	-0.0206	0.003	4.344e-12	5.12901e-10	---	0.2735	76385703	76406184	20481	-0.0167694	0.00280648	2.3e-09	O	0.603635	0.396366	265665	0.999591	PGS1	None	None	non-coding intronic	0.5159	0.6233	0.442432	0.633472
TG	Known	rs1664690	19	4079922	T	A	0.9448	0.0537	0.009	2.339e-09	8.33639e-08	++?	0.9759	4079922	4079922	0	-6.28e-05	0.00436285	0.988514	X	0.88765	0.112348	265665	0.991683	None	ZBTB7A	MAP2K2	-	0.9385	0.8748	0.921935	0.88063
TG	Known	rs2278426	19	11350488	T	C	0.2651	-0.0354	0.0033	1.429e-26	1.02696e-21	---	0.9896	11309160	11391115	81955	-0.038024	0.00751972	4.27e-07	O	0.0344061	0.0344061	265665	1	C19orf80	None	None	coding	0.2321	0.0427	0.273488	0.0503765
TG	Known	rs58542926	19	19379549	T	C	0.0743	-0.0825	0.0057	8.286e-47	4.88833e-38	---	0.003405	19261019	19877630	616611	-0.110031	0.0051331	7.59e-102	O	0.0771667	0.0771667	265665	1	TM6SF2	None	None	coding	0.0863	0.0676	0.0694087	0.0692497
TG	Known	rs10422861	19	33894846	T	C	0.4511	-0.0178	0.003	1.756e-09	6.6087e-08	---	0.7818	33818217	33897478	79261	-0.0204606	0.00291394	2.2e-12	O	0.666772	0.333227	265665	0.998276	PEPD	None	None	intronic	0.4216	0.666	0.398077	0.663999
TG	Known	rs34954997	19	45417638	CTTCG	C	0.1477	0.1307	0.0058	1.89e-113	9.55362e-92	++?	0.4722	45355743	45436657	80914	0.0982879	0.00323694	3.6e-202	O	0.2375	0.2375	265665	0.989027	APOC1	None	None	5utr	0.1984	0.2187	0.181759	0.221947
TG	Known	rs112443336	19	50046226	CAG	C	0.0292	0.0797	0.0121	4.562e-11	3.43903e-09	++?	0.2199	50009032	50049319	40287	0.0224086	0.00533504	2.67e-05	O	0.0730097	0.0730097	265665	0.970356	RCN3	None	None	intronic	0.0258	0.0835	0.0219355	0.0750098
TG	Known	rs76083992	20	44544798	T	C	0.061	0.0827	0.0062	6.793e-41	2.86866e-33	+++	0.1877	44533110	44686091	152981	0.0442481	0.0163897	0.00693949	O	0.00705991	0.00705992	265665	0.997964	None	PLTP	PCIF1	-	0.0952	0.0149	0.0815148	0.00829768
TG	Known	rs2267375	22	38601231	T	G	0.6485	0.0189	0.0031	8.72e-10	3.74862e-08	+++	0.3137	38599364	38608227	8863	0.0196599	0.00278587	1.71e-12	O	0.580778	0.419222	265665	0.998641	MAFF	None	None	intronic	0.6706	0.5755	0.627108	0.585636
TG	Known	rs12484700	22	44327273	G	A	0.4521	-0.0192	0.003	1.358e-10	8.31603e-09	---	0.719	44324727	44381340	56613	-0.00616451	0.00375152	0.100342	O	0.159575	0.159575	265665	0.994441	PNPLA3	None	None	intronic	0.3651	0.1769	0.393686	0.168137
TC	Known	rs35176086	1	25839228	T	A	0.7012	-0.0361	0.0046	3.156e-15	8.68401e-13	--?	0.8589	25529038	25863179	334141	-0.0313547	0.00279539	3.43e-29	O	0.432545	0.432546	265881	0.977741	None	TMEM57	LDLRAP1	-	0.7946	0.4503	0.760667	0.434496
TC	Known	rs11247734	1	28313993	T	C	0.5061	-0.0166	0.0028	5.447e-09	1.22716e-07	---	0.5796	28313606	28313993	387	-0.0158383	0.00298658	1.14e-07	O	0.306141	0.306141	265881	0.992699	EYA3	None	None	3downstream	0.5258	0.2903	0.494839	0.308147
TC	Known	rs151193009	1	55509585	T	C	0.0153	-0.4685	0.0163	6.68e-182	6.03718e-150	--?	0.3162	55389715	56368037	978322	-	-	-	-	-	-	-	-	PCSK9	None	None	coding	0.0129	0	0.00512821	0
TC	Known	rs61775910	1	62993403	A	G	0.145	-0.0366	0.0039	4.521e-21	1.31871e-17	---	0.5052	62898984	63204364	305380	-0.0755093	0.00286184	3.23e-153	O	0.355717	0.355716	265881	0.99996	DOCK7	None	None	intronic	0.1776	0.3012	0.213467	0.347346
TC	Novel	rs61777140	1	78236891	A	G	0.5457	0.0209	0.0029	3.827e-13	4.5513e-11	+++	0.2277	78023173	78354585	331412	0.00883883	0.00311633	0.00456439	O	0.736241	0.263758	265881	0.99567	None	USP33	RP4-706L14.2	-	0.5823	0.7266	0.55168	0.746723
TC	Known	rs7540564	1	92957826	A	C	0.9315	0.0502	0.0059	1.273e-17	9.20386e-15	+++	0.03683	92833441	93628263	794822	0.0211604	0.00285436	1.23e-13	O	0.634257	0.365742	265881	0.993803	None	GFI1	EVI5	-	0.9375	0.6193	0.916026	0.647754
TC	Known	rs3832016	1	109818158	CT	C	0.9401	0.1614	0.0086	3.26e-79	1.80471e-65	++?	0.4717	109732157	110130320	398163	0.138034	0.00330748	0	O	0.781026	0.218973	265881	0.999314	CELSR2	None	None	3utr	0.9563	0.8012	0.937741	0.785575
TC	Novel	rs35352142	1	196712902	T	C	0.4358	0.0192	0.0029	5.973e-11	2.94544e-09	+++	0.1718	196661181	196822959	161778	0.00230826	0.00371646	0.534541	O	0.165664	0.165664	265881	0.979847	CFH	None	None	intronic	0.4692	0.169	0.492053	0.161851
TC	Novel	rs6685394	1	200363468	A	T	0.6328	-0.0191	0.003	3.05e-10	1.13281e-08	---	0.4239	200281227	200375209	93982	-0.0123599	0.00311603	7.29e-05	O	0.738155	0.261846	265881	0.996624	None	LINC00862	ZNF281	-	0.7054	0.7396	0.686184	0.742002
TC	Known	rs2642438	1	220970028	G	A	0.8436	0.0338	0.0038	7.604e-19	9.01442e-16	+++	0.1594	220970028	220973563	3535	0.034367	0.00299771	2.02e-30	O	0.702277	0.297723	265881	1	2021-03-01	None	None	coding	0.7679	0.7217	0.798077	0.698805
TC	Known	rs557933	1	234853268	C	A	0.7098	0.036	0.0031	9.197e-31	1.36619e-25	+++	0.06282	234654581	235107429	452848	0.0502727	0.00275547	2.53e-74	O	0.517911	0.482089	265881	0.995814	RP4-781K5.7	None	None	-	0.7708	0.5169	0.803871	0.539281
TC	Known	rs13306206	2	21242731	A	G	0.0101	0.4239	0.0207	5.95e-93	8.96391e-77	++?	0.07256	20328531	22816936	2488405	-	-	-	-	-	-	-	-	APOB	None	None	coding	0.0089	0	0.000641026	0
TC	Known	rs11127048	2	27752463	A	G	0.3958	-0.05	0.0031	1.528e-58	1.84681e-48	---	0.002566	27218983	28275829	1056846	-0.0600285	0.00286744	3.11e-97	O	0.620556	0.379445	265881	0.969585	None	GCKR	AC109829.1	-	0.4851	0.5855	0.467658	0.596768
TC	Known	rs360801	2	62955387	G	A	0.2823	-0.03	0.0033	4.236e-20	8.33876e-17	---	0.3573	62805902	63918988	1113086	-0.0194845	0.00287198	1.17e-11	O	0.355317	0.355317	265881	0.992254	EHBP1	None	None	intronic	0.2698	0.3926	0.291774	0.361216
TC	Known	rs10164853	2	158481992	G	A	0.2646	-0.0312	0.0036	2.496e-18	2.40178e-15	---	0.2171	158412542	158481992	69450	-0.0284214	0.0052156	5.06e-08	O	0.0760776	0.0760776	265881	0.982426	ACVR1C	None	None	intronic	0.3006	0.0656	0.326452	0.0780257
TC	Known	rs2287622	2	169830328	G	A	0.7387	-0.0211	0.0031	2.121e-11	1.25245e-09	---	0.4528	169826877	169833556	6679	-0.0263718	0.00281037	6.42e-21	O	0.604618	0.395382	265881	1	ABCB11	None	None	coding	0.6984	0.6044	0.713168	0.58744
TC	Known	rs1732168	3	119608141	T	C	0.4306	-0.0185	0.0028	8.193e-11	3.82407e-09	---	0.09118	119533256	119818585	285329	-0.0209223	0.00283016	1.44e-13	O	0.620012	0.379987	265881	0.998324	GSK3B	None	None	intronic	0.4038	0.6193	0.420984	0.592925
TC	Known	rs4690014	4	3436062	A	G	0.379	-0.0307	0.0029	8.898e-26	1.74714e-21	---	0.001468	3383148	3480627	97479	-0.0195684	0.00283901	5.49e-12	O	0.40011	0.40011	265881	0.973083	RGS12	None	None	intronic	0.4464	0.4225	0.48129	0.408529
TC	Novel	rs4292394	4	69972949	G	C	0.6763	0.0218	0.0031	2.852e-12	2.38898e-10	+++	0.09843	69727312	69990041	262729	0.00949907	0.00275134	0.00055546	O	0.45274	0.45274	265881	0.999835	UGT2B7	None	None	coding	0.7242	0.5149	0.703085	0.462539
TC	Novel	rs75759936	4	79619199	A	C	0.1378	-0.0389	0.0042	3.069e-20	6.39342e-17	---	0.005149	79533401	79879480	346079	0.00166708	0.0775533	0.98285	X	0.000371587	0.000371587	265881	0.842123	None	LINC01094	RP11-109G23.1	-	0.1032	0.001	0.0775641	0.000389509
TC	Known	rs10012712	4	100445238	A	G	0.232	0.0225	0.0034	3.641e-11	1.95697e-09	+++	0.01097	100445238	100654685	209447	-0.00529648	0.00525125	0.313161	X	0.075302	0.0753019	265881	0.981467	C4orf17	None	None	intronic	0.2391	0.0606	0.187093	0.0810182
TC	Known	rs11443896	5	74644785	TA	T	0.524	0.0841	0.0041	5.85e-95	1.99969e-78	++?	0.4117	74343769	75146462	802693	0.0811134	0.00283363	6.12e-180	O	0.371602	0.371602	265881	0.999245	HMGCR	None	None	intronic	0.5099	0.3887	0.547804	0.394103
TC	Known	rs11745603	5	156394518	T	C	0.7661	0.0524	0.0036	3.092e-47	3.73364e-39	+++	0.2205	156334456	156483396	148940	0.0498542	0.00286273	6.94e-68	O	0.644632	0.355369	265881	0.998988	None	TIMD4	HAVCR1	-	0.7262	0.6511	0.741558	0.63692
TC	Known	rs73382439	6	20404420	C	T	0.6345	0.0175	0.003	5.252e-09	1.19072e-07	+++	0.1796	20404420	20404420	0	0.0192853	0.00364223	1.19e-07	O	0.828319	0.171679	265881	0.995001	E2F3	None	None	intronic	0.626	0.8161	0.67033	0.829735
TC	Known	rs4487569	6	32579476	T	G	0.0864	0.0901	0.0075	6.218e-33	2.23037e-27	++?	0.7963	25442122	33920063	8477941	0.00918179	0.00754329	0.223525	O	0.0353852	0.0353852	265881	0.972398	None	HLA-DRB1	HLA-DQA1	-	0.0317	0.0338	0.0249653	0.0373961
TC	Novel	rs9498418	6	101331838	T	A	0.4777	-0.0226	0.0028	1.794e-15	5.44942e-13	---	0.09119	100923704	101669861	746157	-0.0214004	0.00733657	0.00353511	O	0.0363431	0.036343	265881	0.996661	None	RP3-467N11.1	RP3-467N11.2	-	0.4762	0.0497	0.457364	0.046039
TC	Known	rs375867652	6	135419037	A	AC	0.3246	-0.0404	0.0044	2.299e-20	5.03872e-17	--?	0.004764	135415208	135424723	9515	-0.0284873	0.00320844	6.8e-19	O	0.253231	0.253231	265881	0.966029	HBS1L	None	None	-	0.245	0.2644	0.231266	0.264434
TC	Known	rs73596816	6	161017363	A	G	0.0353	0.0805	0.0107	4.209e-14	7.3613e-12	++?	0.7737	160520768	161089307	568539	0.0463336	0.00770007	1.78e-09	O	0.0328305	0.0328305	265881	1	LPA	None	None	intronic	0.0387	0.0288	0.0541935	0.0322474
TC	Known	rs150169808	7	21601659	GCTCT	G	0.242	0.0431	0.0048	6.477e-19	7.8977e-16	++?	0.371	21590619	21694705	104086	0.045705	0.00333625	1.06e-42	O	0.217657	0.217657	265881	0.993451	DNAH11	None	None	intronic	0.2113	0.1889	0.198454	0.207547
TC	Known	rs7780562	7	26022414	C	A	0.7044	-0.0299	0.0032	2.729e-20	5.80363e-17	---	0.06566	25984566	26414807	430241	-0.00725193	0.00341627	0.0337749	O	0.79362	0.206382	265881	0.980596	None	MIR148A	AC004520.1	-	0.6796	0.8151	0.695764	0.798391
TC	Known	rs11185602	7	50299077	G	A	0.4378	0.0251	0.0029	6.525e-18	5.30443e-15	+++	0.6529	50257634	50324276	66642	0.0103742	0.00292728	0.000394239	O	0.327667	0.327667	265881	0.99893	None	AC020743.3	AC020743.4	-	0.3026	0.3598	0.258355	0.328814
TC	Novel	rs146148222	7	80304855	G	T	0.0703	0.0387	0.0064	1.314e-09	3.78753e-08	+++	0.6402	80286003	80304855	18852	-	-	-	-	-	-	-	-	CD36	None	None	3downstream	0.0099	0	0.00449871	0
TC	Novel	rs11270106	7	97942436	C	CCACCCCACCCCCAACTGT	0.7473	0.0294	0.0049	1.523e-09	4.27901e-08	++?	0.2386	97942436	97942436	0	0.0166422	0.00364353	4.94e-06	O	0.811914	0.188086	265881	0.927211	BAIAP2L1	None	None	intronic	0.7192	0.7684	0.762252	0.823043
TC	Novel	rs62473520	7	130583442	C	T	0.3202	-0.0188	0.0032	3.57e-09	8.65346e-08	---	0.6572	130583442	130583442	0	-0.0148402	0.00525658	0.00475554	O	0.0778733	0.0778732	265881	0.948553	MIR29A	None	None	non-coding intronic	0.3016	0.0726	0.264781	0.0738003
TC	Known	rs3735018	7	137562744	C	G	0.01	-0.0779	0.0123	2.19e-10	8.61579e-09	---	0.5434	137554098	137573503	19405	-0.170357	0.0527395	0.00123736	O	0.000783883	0.000783883	265881	0.863252	CREB3L2	None	None	3utr	0.0179	0.003	0.0179487	0.00103654
TC	Known	rs330092	8	9176044	A	G	0.0085	-0.0947	0.0146	8.847e-11	4.07453e-09	---	0.4899	9176044	9187595	11551	-0.0205773	0.003773	4.93e-08	O	0.160073	0.160073	265881	0.981955	RP11-115J16.1	None	None	-	0.0099	0.1779	0.0102696	0.173757
TC	Known	rs1041983	8	18257795	T	C	0.2907	-0.0194	0.0031	1.901e-10	7.66502e-09	---	0.2395	18257795	18273300	15505	-0.0166521	0.00294065	1.49e-08	O	0.318779	0.318778	265881	0.999545	NAT2	None	None	coding	0.4395	0.3052	0.425711	0.31775
TC	Novel	rs72471222	8	19834332	T	TCA	0.1332	0.0398	0.0061	7.053e-11	3.37889e-09	++?	0.5055	19818773	19928582	109809	-	-	-	-	-	-	-	-	None	LPL	AC100802.3	-	0.124	0.0527	0.0989011	0.0233457
TC	Known	rs28615248	8	55451193	C	T	0.2281	0.0215	0.0034	4.048e-10	1.43135e-08	+++	0.02682	55407312	55451193	43881	0.0319314	0.00346904	3.45e-20	O	0.196497	0.196497	265881	0.991136	None	RP11-53M11.2	RP11-53M11.3	-	0.2083	0.161	0.203205	0.189951
TC	Known	rs112784971	8	59406490	T	C	0.2888	-0.0418	0.0031	4.615e-41	4.51454e-34	---	0.003365	59261153	59570474	309321	-0.0577419	0.00660166	2.21e-18	O	0.0455065	0.0455065	265881	0.992387	CYP7A1	None	None	intronic	0.245	0.0537	0.241935	0.0535228
TC	Known	rs2737263	8	116667539	T	G	0.2711	-0.0332	0.0032	8.827e-26	1.73565e-21	---	0.08167	116600483	116869477	268994	-0.0357644	0.00303854	5.66e-32	O	0.285894	0.285893	265881	0.997456	TRPS1	None	None	intronic	0.2956	0.2396	0.310567	0.276095
TC	Known	rs66614050	8	126480526	T	C	0.5784	-0.0619	0.0041	1.469e-50	6.86596e-42	--?	0.01838	126449406	126509051	59645	-	-	-	-	-	-	-	-	RP11-136O12.2	None	None	-	0.5625	0.4573	-	-
TC	Known	rs2575876	9	107665739	A	G	0.2484	-0.0668	0.0032	3.54e-97	2.99241e-80	---	0.0012	107333477	107740288	406811	-0.0583422	0.00315864	3.97e-76	O	0.252308	0.252308	265881	1	ABCA1	None	None	intronic	0.2401	0.2406	0.22365	0.240772
TC	Novel	rs201983972	9	130776604	G	T	0.1815	0.0576	0.0055	5.441e-26	1.16504e-21	++?	0.4265	130674161	130791937	117776	-	-	-	-	-	-	-	-	None	FAM102A	RP11-379C10.1	-	0.1756	0	0.183071	0.00122867
TC	Known	rs9411378	9	136145425	A	C	0.2562	0.0604	0.0033	7.5e-75	7.006e-62	+++	0.01783	136040986	136398570	357584	0.0628903	0.00343215	5.94e-75	O	0.222606	0.222606	265881	0.919711	ABO	None	None	-	0.2034	0.002	0.217692	0.230233
TC	Known	rs3780190	9	139099073	G	A	0.471	-0.0166	0.0028	5.005e-09	1.14423e-07	---	0.9571	139099073	139099073	0	-0.0124328	0.00276089	6.7e-06	O	0.546006	0.453993	265881	0.99469	QSOX2	None	None	3utr	0.4077	0.503	0.425902	0.524089
TC	Known	rs532972873	10	74705411	GT	GTT	0.24	-0.0484	0.005	4.385e-22	1.92774e-18	--?	0.9984	74183878	75391217	1207339	-	-	-	-	-	-	-	-	PLA2G12B	None	None	intronic	-	0.04854	-	-
TC	Known	rs56221558	10	114014745	T	C	0.2545	-0.0402	0.0032	3.446e-36	4.64401e-30	---	0.002104	113883047	114206055	323008	-0.0213256	0.00353819	1.67e-09	O	0.185291	0.185291	265881	0.994875	None	GPAM	TECTB	-	0.3313	0.1789	0.333333	0.187203
TC	Novel	rs58270597	11	5688683	T	C	0.3938	-0.018	0.0029	3.162e-10	1.16708e-08	---	0.2271	5684402	5691621	7219	-0.0307136	0.00587333	1.7e-07	O	0.0578868	0.0578867	265881	0.999483	TRIM5	None	None	intronic	0.4256	0.0596	0.458763	0.0570687
TC	Known	rs10128711	11	18632984	C	T	0.4701	0.018	0.0028	1.491e-10	6.27114e-09	+++	0.8498	18612468	18664241	51773	0.0251588	0.00312784	8.77e-16	O	0.739703	0.260297	265881	1	SPTY2D1	None	None	3downstream	0.4911	0.7167	0.509056	0.720815
TC	Known	rs28456	11	61589481	G	A	0.3892	-0.0303	0.0031	9.575e-23	5.50121e-19	---	0.6302	61516476	61680870	164394	-0.0608332	0.00295175	2.69e-94	O	0.315197	0.315197	265881	0.998672	FADS1	None	None	intronic	0.5466	0.3101	0.571615	0.309026
TC	Novel	rs10896018	11	65351074	A	G	0.4438	0.0169	0.0029	3.782e-09	9.07619e-08	+++	0.4146	65351074	65351074	0	0.0112136	0.00304423	0.000230036	O	0.288544	0.288545	265881	0.989017	EHBP1L1	None	None	coding	0.4504	0.2654	0.406049	0.268251
TC	Known	rs12222995	11	75498240	G	A	0.2778	-0.0219	0.0033	1.978e-11	1.18229e-09	---	0.0146	75444605	75569150	124545	-0.0255575	0.00491894	2.04e-07	O	0.0853549	0.0853548	265881	0.994945	DGAT2	None	None	intronic	0.2361	0.0785	0.219512	0.104018
TC	Known	rs75542613	11	116679155	A	G	0.0606	-0.0665	0.0062	3.314e-27	1.16182e-22	---	0.9331	116570481	117094591	524110	-0.0570554	0.00545348	1.3e-25	O	0.0684595	0.0684595	265881	0.99081	None	APOA5	AP006216.5	-	0.0437	0.0716	0.0462131	0.0607652
TC	Known	rs11216925	11	118471423	C	T	0.4518	0.0222	0.0028	3.883e-15	1.03037e-12	+++	0.0581	118316960	118474719	157759	0.01661	0.00416066	6.55e-05	O	0.124254	0.124254	265881	0.999461	ARCN1	None	None	coding	0.5813	0.1372	0.549486	0.124367
TC	Known	rs7952602	11	126233669	C	G	0.2604	0.0222	0.0031	8.427e-13	8.73185e-11	+++	0.02005	126218153	126257083	38930	0.0447732	0.00403476	1.32e-28	O	0.134419	0.134419	265881	0.990312	ST3GAL4	None	None	intronic	0.3363	0.1292	0.302699	0.143321
TC	Known	rs149871778	12	9098995	GAAC	G	0.3084	-0.0309	0.0044	2.768e-12	2.33074e-10	--?	0.8562	9054671	9098995	44324	-0.0344451	0.00452028	2.54e-14	O	0.102909	0.102909	265881	1	M6PR	None	None	coding	-	0.1024	0.333117	0.102453
TC	Known	rs1491923	12	40591117	G	A	0.4021	0.0181	0.0029	5.853e-10	1.94124e-08	+++	0.5729	40533337	40591173	57836	0.00925539	0.00294442	0.00167034	O	0.322702	0.322701	265881	0.990631	LRRK2	None	None	-	0.3849	0.3221	0.376448	0.325429
TC	Known	rs919213	12	100893636	T	C	0.27	0.0278	0.0031	5.392e-19	6.78979e-16	+++	0.01742	100822511	100944717	122206	0.00344743	0.0487757	0.943653	O	0.000791708	0.000791708	265881	1	NR1H4	None	None	non-coding intronic	0.3175	0.0089	0.31701	0.00823179
TC	Known	rs6606734	12	110013639	G	T	0.2858	0.0234	0.0031	8.551e-14	1.32125e-11	+++	0.3481	109884367	110042348	157981	0.0167901	0.00274276	9.28e-10	O	0.521949	0.47805	265881	0.999824	MVK	None	None	intronic	0.2847	0.5447	0.268135	0.550474
TC	Known	rs1169288	12	121416650	C	A	0.5111	0.0338	0.003	4.78e-29	3.5376e-24	+++	0.004684	121176770	121489586	312816	0.0431964	0.0029835	1.73e-47	O	0.310604	0.310604	265881	0.989191	HNF1A	None	None	coding	0.3889	0.339	0.409444	0.341658
TC	Known	rs4148866	12	123425575	T	C	0.6256	-0.0215	0.003	3.094e-13	3.81875e-11	---	0.735	123197454	123909485	712031	-0.0075397	0.00278803	0.00684496	O	0.411882	0.411882	265881	1	ABCB9	None	None	intronic	0.6696	0.4155	0.673745	0.400755
TC	Known	rs10846742	12	125308682	A	G	0.3031	-0.0285	0.0031	6.807e-20	1.23285e-16	---	0.09193	124872587	125409716	537129	-0.0289317	0.00393626	1.99e-13	O	0.857332	0.142668	265881	0.989091	SCARB1	None	None	intronic	0.4147	0.827	0.402995	0.843662
TC	Known	rs10492397	13	32976358	A	G	0.3609	-0.0202	0.0029	3.867e-12	3.07173e-10	---	0.232	32890026	32987028	97002	-0.0249754	0.00365463	8.28e-12	O	0.172602	0.172602	265881	0.98567	N4BP2L1	None	None	intronic	0.3413	0.1531	0.35843	0.170735
TC	Known	rs8000868	13	114559522	T	C	0.2796	0.0213	0.0032	2.004e-11	1.19511e-09	+++	0.02744	114548163	114565889	17726	0.0366665	0.00375677	1.68e-22	O	0.157956	0.157956	265881	1	GAS6	None	None	intronic	0.3046	0.1779	0.300902	0.167662
TC	Novel	rs1998848	14	21492229	A	G	0.1247	-0.032	0.0045	9.845e-13	9.928e-11	---	0.2333	21492111	21492229	118	-0.034297	0.0137472	0.0126019	O	0.0106975	0.0106975	265881	0.934786	NDRG2	None	None	5utr	0.0893	0.0249	0.0777635	0.0140223
TC	Novel	rs3858910	15	53088479	G	C	0.1581	-0.0329	0.0041	1.682e-15	5.16721e-13	---	0.7481	53070493	53105275	34782	-0.0302078	0.0209638	0.149599	O	0.00431575	0.00431575	265881	0.996605	None	ONECUT1	RP11-209K10.2	-	0.1022	0.003	0.115039	0.00395334
TC	Known	rs139566989	15	58726968	CGCTGCTCCAAAGAGCAGCT	C	0.6216	-0.082	0.0042	2.802e-84	1.22546e-69	--?	0.2595	58544644	58833993	289349	-0.0786386	0.00335381	1.86e-121	O	0.787878	0.212123	265881	0.995761	LIPC	None	None	3downstream	0.6419	0.8012	0.631613	0.776961
TC	Known	rs3784924	16	11644842	G	A	0.4957	-0.0191	0.0028	9.084e-12	6.21785e-10	---	0.1431	11617658	11707014	89356	-0.0146985	0.00298296	8.33e-07	O	0.314602	0.314602	265881	0.980695	LITAF	None	None	non-coding intronic	0.496	0.3171	0.520752	0.32716
TC	Novel	rs9921399	16	55866378	C	T	0.5493	0.0241	0.0041	4.348e-09	1.01855e-07	++?	0.397	55866378	55866378	0	0.00173609	0.00322255	0.590074	O	0.237138	0.237138	265881	1	CES1	None	None	intronic	0.494	0.2296	0.472258	0.264626
TC	Known	rs36229491	16	56994244	TA	T	0.1728	0.0947	0.0054	1.086e-68	8.22199e-57	++?	0.9119	56942709	57020127	77418	0.0361753	0.00292977	5.14e-35	O	0.325867	0.325867	265881	0.998526	None	AC012181.1	CETP	5upstream	0.1766	0.2913	0.161746	0.321726
TC	Known	rs77303550	16	72079657	T	C	0.2326	-0.0713	0.0035	7.36e-91	4.72047e-75	---	0.01762	71202250	72872363	1670113	-0.0573589	0.00346992	2.38e-61	O	0.195012	0.195012	265881	0.996518	TXNL4B	None	None	-	0.2401	0.2068	0.268041	0.202014
TC	Novel	rs55637647	16	88549264	G	C	0.5435	-0.0176	0.0029	7.37e-10	2.34853e-08	---	0.6924	88549264	88551837	2573	-0.0150655	0.00284408	1.18e-07	O	0.370561	0.370561	265881	0.994229	ZFPM1	None	None	intronic	0.495	0.3439	0.487097	0.358295
TC	Known	rs72837687	17	7073747	A	G	0.3767	-0.0282	0.0042	2.309e-11	1.34345e-09	--?	0.3457	7063650	7080316	16666	-0.0347148	0.00342322	3.67e-24	O	0.202559	0.202559	265881	0.99441	None	RPL7AP64	ASGR1	-	0.3185	0.1958	0.325974	0.197558
TC	Known	rs62074014	17	45668509	G	A	0.6799	-0.0307	0.0031	9.747e-23	5.58252e-19	---	0.3904	45344662	45781799	437137	-0.0375218	0.00274597	1.71e-42	O	0.516554	0.483445	265881	0.997574	NPEPPS	None	None	intronic	0.6667	0.5378	0.671171	0.520214
TC	Known	rs740516	17	67082962	G	C	0.5423	-0.0272	0.003	8.903e-20	1.5382e-16	---	0.1183	67066822	67217796	150974	-0.0438756	0.00385018	4.46e-30	O	0.151009	0.15101	265881	0.991537	ABCA6	None	None	intronic	0.506	0.1521	0.508398	0.1569
TC	Known	rs9953437	18	47120600	A	G	0.4497	0.0536	0.0028	4.204e-79	2.22476e-65	+++	0.001884	46589624	47206142	616518	0.0526089	0.00687729	2.02e-14	O	0.0423012	0.0423012	265881	0.984009	None	LIPG	SMUG1P1	3downstream	0.4256	0.0537	0.414634	0.0487837
TC	Known	rs34774090	19	11253886	C	CA	0.7081	0.1064	0.0045	1.88e-122	4.81831e-101	++?	0.8363	10718931	11413360	694429	0.0113563	0.00377478	0.00262583	O	0.840943	0.159058	265881	0.988453	SPC24	None	None	-	0.7292	0.8549	0.736671	0.848964
TC	Known	rs71334671	19	17237466	C	CT	0.3497	-0.0255	0.0043	4.551e-09	1.05771e-07	--?	0.4912	17237466	17237466	0	-0.00258227	0.00308812	0.403047	O	0.275458	0.275458	265881	0.988016	MYO9B	None	None	intronic	0.377	0.2664	0.433814	0.258319
TC	Novel	rs1688043	19	35553341	T	C	0.9283	0.0338	0.0056	1.947e-09	5.24223e-08	+++	0.2676	35553341	35553341	0	0.0108912	0.00551107	0.0481276	O	0.933748	0.066253	265881	0.99664	HPN-AS1	None	None	intronic	0.8502	0.9384	0.856774	0.93827
TC	Known	rs1065853	19	45413233	T	G	0.0634	-0.3646	0.0082	5.82e-427	0	--?	0.9343	45231821	45505596	273775	-0.475212	0.00485862	0	O	0.0847056	0.0847056	265881	0.998378	None	APOE	APOC1	3downstream	0.1012	0.0626	0.0807494	0.0823083
TC	Known	rs150184119	19	46200670	T	C	0.051	-0.0416	0.0066	2.892e-10	1.0841e-08	---	0.03297	46200670	46383455	182785	-	-	-	-	-	-	-	-	QPCTL	None	None	intronic	0.0764	0	0.0367847	0
TC	Known	rs34010237	19	50012574	A	G	0.1544	-0.0436	0.0041	4.593e-26	1.01326e-21	---	0.258	49966081	50140649	174568	-0.0230092	0.00373515	7.28e-10	O	0.163339	0.163339	265881	0.986119	FCGRT	None	None	-	0.2143	0.165	0.212629	0.170962
TC	Known	rs116933131	20	17594886	T	C	0.0456	-0.0466	0.0067	2.86e-12	2.39452e-10	---	0.1054	17539037	17620364	81327	-0.114691	0.0507407	0.023801	O	0.000757497	0.000757496	265881	0.960755	RRBP1	None	None	intronic	0.0546	0	0.0698718	0.000778816
TC	Known	rs7261862	20	34116282	C	T	0.1381	-0.026	0.0043	1.198e-09	3.50897e-08	---	0.01903	34114599	34166100	51501	-0.0320238	0.00383996	7.49e-17	O	0.149821	0.149821	265881	1	C20orf173	None	None	non-coding	0.1419	0.16	0.162145	0.153487
TC	Known	rs56668103	20	39826079	C	T	0.7483	0.03	0.0032	6.751e-21	1.83516e-17	+++	0.04364	39143298	39978564	835266	0.030796	0.0032917	8.37e-21	O	0.22297	0.22297	265881	0.999234	ZHX3	None	None	intronic	0.7113	0.2078	0.736601	0.221385
TC	Known	rs738129	22	21971041	T	C	0.3875	-0.0235	0.0031	4.149e-14	7.2746e-12	---	0.334	21912246	21985094	72848	-0.025985	0.00348522	8.96e-14	O	0.191805	0.191805	265881	0.995524	UBE2L3	None	None	non-coding intronic	0.506	0.1938	0.498706	0.19304
TC	Known	rs118143968	22	30740142	C	T	0.024	0.0704	0.0102	6.556e-12	4.74989e-10	+++	0.2931	30678235	30797754	119519	-	-	-	-	-	-	-	-	SF3A1	None	None	intronic	0.0377	0	0.0288832	6.49e-05
TC	Novel	rs5751188	22	42358040	G	A	0.4642	0.0196	0.0029	1.037e-11	6.93623e-10	+++	0.8976	42025057	42538670	513613	0.00444744	0.00469235	0.343229	O	0.0953983	0.0953983	265881	0.990521	None	LINC00634	2021-09-03	-	0.5605	0.0915	0.558065	0.0989617
TC	Known	rs738409	22	44324727	G	C	0.4545	-0.0173	0.0029	1.494e-09	4.21155e-08	---	0.4613	44324727	44329275	4548	-0.0215198	0.00331993	9.07e-11	O	0.216969	0.216969	265881	1	PNPLA3	None	None	coding	0.3502	0.2256	0.381477	0.224289
TC	Novel	rs9614648	22	45745116	A	G	0.3298	0.0219	0.003	1.811e-13	2.4544e-11	+++	0.7511	45693828	45853566	159738	0.00906332	0.00275881	0.00101913	O	0.557967	0.442033	265881	0.998726	SMC1B	None	None	intronic	0.2956	0.5139	0.284016	0.54933
ALT	Known	rs11260930	1	16514343	G	A	0.8225	0.0217	0.0037	2.641e-09	4.87368e-08	+++	0.7955	16513926	16514343	417	0.0267911	0.00258796	4.13e-25	O	0.473111	0.473111	303407	0.984576	None	RP11-276H7.3	ARHGEF19-AS1	-	0.7708	0.4672	0.796654	0.492569
ALT	Novel	rs187387775	1	31860252	C	T	0.117	0.0401	0.0054	1.395e-13	1.20446e-11	+++	0.4336	31848800	31926619	77819	-	-	-	-	-	-	-	-	None	FABP3	SERINC2	-	0.1438	0.005	0.0143541	0.00125063
ALT	Known	rs12613034	2	169866414	T	A	0.3326	0.0445	0.003	6.012e-49	2.11096e-41	+++	0.6391	169822147	169956967	134820	0.0348066	0.00563171	6.4e-10	O	0.0549449	0.054945	303407	0.998909	ABCB11	None	None	intronic	0.3393	0.0547	0.364046	0.0583852
ALT	Known	rs1047891	2	211540507	A	C	0.1519	0.046	0.004	8.156e-31	3.74894e-26	+++	0.1764	211540507	211671984	131477	0.00960591	0.00276351	0.000509051	O	0.315649	0.315649	303407	1	CPS1	None	None	coding	0.1389	0.3012	0.158098	0.317255
ALT	Known	rs13395911	2	233520254	T	A	0.315	0.0384	0.0032	5.431e-33	5.53258e-28	+++	0.3286	233468117	233520942	52825	0.0320403	0.00264303	8.17e-34	O	0.599853	0.400147	303407	0.98451	EFHD1	None	None	intronic	0.25	0.5765	0.232903	0.578978
ALT	Novel	rs3732861	3	42914325	A	G	0.1194	0.0306	0.0042	2.718e-13	2.11315e-11	+++	0.02541	42855448	42927269	71821	-	-	-	-	-	-	-	-	CYP8B1	None	None	3utr	0.128	0	0.138353	6.48e-05
ALT	Known	rs645040	3	135926622	T	G	0.8198	0.0264	0.0039	1.785e-11	7.19552e-10	+++	0.775	135798658	136462223	663565	0.0320018	0.00306695	1.74e-25	O	0.773576	0.226424	303407	1	None	RP11-463H24.1	PCCB	-	0.8542	0.7714	0.88141	0.794186
ALT	Known	rs62269283	3	149212268	A	G	0.0232	0.0692	0.0078	6.196e-19	3.73429e-16	+++	0.721	149099575	149233527	133952	0.0897749	0.0181711	7.79e-07	O	0.0052353	0.0052353	303407	0.957074	TM4SF4	None	None	intronic	0.0357	0.0219	0.0179487	0.0123801
ALT	Known	rs12500824	4	77416627	G	A	0.5526	-0.0295	0.0028	4.339e-25	2.46354e-21	---	0.4605	77392924	77422171	29247	-0.0175424	0.00268715	6.66e-11	O	0.647272	0.352727	303407	0.997342	SHROOM3	None	None	intronic	0.5288	0.6521	0.555412	0.665973
ALT	Known	rs10433879	4	88231140	C	G	0.3007	-0.0427	0.0031	1.389e-43	6.83278e-37	---	0.001046	87980748	88360229	379481	-0.0443099	0.00286065	4.29e-54	O	0.283503	0.283503	303407	0.989979	HSD17B13	None	None	intronic	0.3363	0.2515	0.349546	0.259165
ALT	Novel	rs13117052	4	103749747	C	G	0.3465	0.0189	0.0031	7.79e-10	1.73931e-08	+++	0.9968	103684953	103885568	200615	0.00827384	0.00416733	0.0471004	O	0.107631	0.107631	303407	0.987701	RP11-10L12.4	None	None	non-coding intronic	0.3532	0.0974	0.329472	0.118078
ALT	Known	rs4835265	4	146821410	A	C	0.3587	0.0273	0.003	3.37e-20	3.21809e-17	+++	0.1509	146753954	146821410	67456	0.0554397	0.0035157	5.34e-56	O	0.15833	0.15833	303407	1	ZNF827	None	None	intronic	0.4067	0.161	0.451861	0.178131
ALT	Known	rs144983009	5	56087899	T	C	0.1434	-0.0248	0.004	5.591e-10	1.31471e-08	---	0.03398	56060954	56186439	125485	-0.00231712	0.00499034	0.642418	O	0.0717674	0.0717673	303407	0.99272	None	AC008940.1	MAP3K1	-	0.1121	0.0746	0.0997375	0.0618608
ALT	Novel	rs2289850	5	156753284	C	T	0.2647	-0.0205	0.0034	1.35e-09	2.76624e-08	---	0.4402	156717756	156787860	70104	-0.0384383	0.00568126	1.33e-11	O	0.053895	0.053895	303407	0.999587	CYFIP2	None	None	intronic	0.2679	0.0616	0.277419	0.0583236
ALT	Known	rs520688	6	32188642	C	T	0.328	0.0242	0.0031	5.057e-15	7.35916e-13	+++	0.001476	30436189	33104672	2668483	0.00293981	0.00283456	0.299675	O	0.286012	0.286012	303407	1	NOTCH4	None	None	non-coding	0.2421	0.3519	0.183766	0.330051
ALT	Known	rs10807136	6	34178558	C	T	0.8517	0.0288	0.0041	1.712e-12	9.96861e-11	+++	0.6991	33844683	34234974	390291	0.0034534	0.00395879	0.383025	O	0.880367	0.119633	303407	0.994336	None	KRT18P9	CYCSP55	-	0.8889	0.8668	0.900773	0.87958
ALT	Novel	rs9368865	6	35363736	T	C	0.2905	0.0187	0.0031	1.528e-09	3.07104e-08	+++	0.4727	35280697	35363736	83039	-0.000901383	0.0111811	0.935747	X	0.0135075	0.0135075	303407	0.990556	PPARD	None	None	intronic	0.3175	0.0199	0.302835	0.0217166
ALT	Novel	rs4722167	7	22740312	A	G	0.1779	-0.0263	0.0035	1.054e-13	9.51044e-12	---	0.2678	22709372	22752731	43359	-0.000871578	0.00292028	0.765355	O	0.264215	0.264214	303407	0.997742	None	AC002480.2	AC073072.5	-	0.1577	0.2535	0.166667	0.254417
ALT	Known	rs886663	7	28185426	T	C	0.3863	0.0227	0.0029	2.559e-15	4.14575e-13	+++	0.3909	28147452	28259131	111679	0.0292469	0.00467512	3.96e-10	O	0.082106	0.0821061	303407	0.999352	JAZF1	None	None	intronic	0.4772	0.1233	0.482625	0.0948321
ALT	Known	rs12671614	7	55916837	A	G	0.3676	0.0222	0.003	1.535e-13	1.30556e-11	+++	0.9801	55822416	56198303	375887	0.00222446	0.00443918	0.616303	O	0.0927626	0.0927626	303407	0.992358	2021-09-14	None	None	intronic	0.4276	0.1093	0.431373	0.0950365
ALT	Known	rs45493392	7	87079880	G	A	0.2914	-0.0356	0.0031	9.501e-30	2.95768e-25	---	0.8831	86995999	87508464	512465	-0.031068	0.00334116	1.43e-20	O	0.180444	0.180444	303407	0.998521	ABCB4	None	None	intronic	0.2708	0.1918	0.270535	0.180233
ALT	Novel	rs13278972	8	8597180	C	T	0.3442	0.0199	0.0031	1.327e-10	3.90721e-09	+++	0.5997	8597180	8599400	2220	0.0152776	0.00295571	2.36e-07	O	0.26249	0.26249	303407	0.974183	RP11-211C9.1	None	None	-	0.4742	0.2256	0.440445	0.269839
ALT	Novel	rs4734653	8	103663814	A	G	0.0948	-0.0342	0.0048	1.402e-12	8.42364e-11	---	0.3289	103597586	103688381	90795	-0.116864	0.113242	0.302083	O	0.00012854	0.00012854	303407	1	KLF10	None	None	non-coding intronic	0.1151	0.004	0.118557	0.00103721
ALT	Known	rs2954021	8	126482077	G	A	0.5697	-0.0337	0.0028	2.507e-32	2.00312e-27	---	0.3206	126453911	126509051	55140	-0.0454904	0.00256942	4.2e-70	O	0.506184	0.493815	303407	0.999634	RP11-136O12.2	None	None	-	0.5704	0.499	0.550902	0.521004
ALT	Novel	rs7835865	8	144642596	C	T	0.8359	0.0252	0.004	2.236e-10	6.06769e-09	+++	0.669	144614590	144642596	28006	0.0062756	0.00262138	0.0166659	O	0.598722	0.401277	303407	0.996518	GSDMD	None	None	intronic	0.8849	0.5805	0.919146	0.602023
ALT	Known	rs4979373	9	117144504	T	C	0.5041	-0.047	0.0029	3.675e-58	3.78389e-49	---	0.8396	117101181	117273021	171840	-0.0520528	0.00258156	2.36e-90	O	0.487368	0.487369	303407	0.990597	AKNA	None	None	intronic	0.4603	0.4761	0.45801	0.454124
ALT	Novel	rs687621	9	136137065	G	A	0.4877	0.0199	0.0028	2.472e-12	1.35874e-10	+++	0.7821	136128000	136149500	21500	0.0253602	0.00275624	3.57e-20	O	0.319149	0.319149	303407	1	ABO	None	None	-	0.609	0.629	0.385013	0.368178
ALT	Known	rs75326651	10	79671603	A	G	0.1144	-0.0339	0.0047	3.881e-13	2.85307e-11	---	0.03068	79526766	79688208	161442	-	-	-	-	-	-	-	-	DLG5	None	None	intronic	0.0992	0.001	0.125485	0.000984769
ALT	Novel	rs57866767	10	96023077	C	T	0.541	-0.0169	0.0029	3.812e-09	6.6434e-08	---	0.2053	96023077	96023077	0	-0.0109783	0.00259295	2.3e-05	O	0.432315	0.432315	303407	0.998878	PLCE1	None	None	intronic	0.5337	0.4563	0.555339	0.453052
ALT	Known	rs45587331	10	98460581	A	G	0.2806	0.0246	0.0032	3.157e-14	3.44346e-12	+++	0.5746	98460581	98477421	16840	0.0198098	0.00331312	2.24e-09	O	0.186598	0.186598	303407	0.98771	PIK3AP1	None	None	intronic	0.2232	0.1889	0.253548	0.167706
ALT	Known	rs2756109	10	101558746	T	G	0.3449	-0.0186	0.003	3.509e-10	8.87436e-09	---	0.03906	101558746	101558746	0	0.00106698	0.00260574	0.682193	X	0.57632	0.423679	303407	0.995997	ABCC2	None	None	intronic	0.3472	0.5706	0.309923	0.554334
ALT	Known	rs7096937	10	113950418	C	T	0.7745	-0.0291	0.0034	5.795e-18	2.45351e-15	---	0.9377	113883047	113950418	67371	-0.0323663	0.00290595	8.31e-29	O	0.730087	0.269914	303407	0.990768	GPAM	None	None	-	0.7619	0.6938	0.723008	0.720676
ALT	Novel	rs77628708	11	5684072	C	T	0.3415	-0.0226	0.0031	1.287e-13	1.12538e-11	---	0.3146	5684072	5713788	29716	-0.0184113	0.00684809	0.00717695	O	0.0368238	0.0368239	303407	0.990011	None	HBG2	TRIM5	3downstream	0.2837	0.0308	0.30888	0.0373037
ALT	Novel	rs1013304	11	16244141	A	G	0.4774	-0.0166	0.0028	5.298e-09	8.77141e-08	---	0.3481	16244141	16244141	0	-0.0104676	0.0025702	4.65e-05	O	0.471499	0.471499	303407	0.999604	SOX6	None	None	intronic	0.4792	0.495	0.46144	0.472883
ALT	Known	rs174535	11	61551356	C	T	0.3922	-0.0234	0.0031	2.567e-14	2.89258e-12	---	0.4621	61524119	61624181	100062	-0.00919945	0.00269151	0.000631016	O	0.351208	0.351208	303407	1	TMEM258	None	None	coding	0.5694	0.3549	0.583226	0.34839
ALT	Novel	rs10160744	11	78057722	C	T	0.4361	-0.019	0.0029	8.54e-11	2.69406e-09	---	0.1205	77917305	78135704	218399	-	-	-	-	-	-	-	-	RP11-452H21.1	None	None	intronic	-	-	0.495098	0.268546
ALT	Known	rs12793348	11	93913036	G	A	0.2384	-0.0442	0.0033	3.47e-40	4.91822e-34	---	0.02998	93790009	94034878	244869	-0.0287031	0.00490115	4.73e-09	O	0.0740392	0.0740392	303407	1	PANX1	None	None	coding	0.2609	0.0915	0.252246	0.0773972
ALT	Novel	rs1799872	12	53295394	C	T	0.6384	0.0187	0.003	2.836e-10	7.41509e-09	+++	0.8981	53267565	53295917	28352	0.00764127	0.00257372	0.00298829	O	0.515207	0.484793	303407	0.99672	KRT8	None	None	non-coding intronic	0.6042	0.5318	0.629199	0.492337
ALT	Known	rs79105258	12	111718231	A	C	0.1796	-0.0594	0.0036	6.225e-60	1.22736e-50	---	0.1197	110069190	113548387	3479197	-	-	-	-	-	-	-	-	CUX2	None	None	intronic	0.6895	0.6859	0.286082	0
ALT	Novel	rs4782860	16	83978089	T	A	0.7529	-0.0215	0.0034	4.101e-10	1.01219e-08	---	0.5783	83978089	83983071	4982	-0.0164676	0.00307973	8.94e-08	O	0.229482	0.229482	303407	0.983835	RP11-505K9.4	None	None	-	0.1776	0.0398	0.789406	0.256395
ALT	Novel	rs11652079	17	17078153	T	G	0.2076	0.0207	0.0035	4.373e-09	7.45973e-08	+++	0.2147	17075410	17084930	9520	0.0297581	0.00619865	1.58e-06	O	0.0448616	0.0448615	303407	0.999837	RP11-45M22.3	None	None	intronic	0.1776	0.0398	0.179076	0.0487169
ALT	Novel	rs6504555	17	65940727	G	A	0.3479	-0.0232	0.0031	1.082e-13	9.72292e-12	---	0.2215	65814382	66067692	253310	-0.0207815	0.00324913	1.6e-10	O	0.804817	0.195183	303407	0.996242	BPTF	None	None	intronic	0.2976	0.7823	0.334194	0.795623
ALT	Novel	rs9900933	17	73801154	C	T	0.5223	-0.0188	0.0029	1.722e-10	4.86773e-09	---	0.8008	73761966	73824121	62155	-0.0163781	0.0027117	1.54e-09	O	0.342584	0.342585	303407	0.99462	UNK	None	None	intronic	0.0278	0.4036	0.488771	0.33581
ALT	Novel	rs4309483	18	56085917	C	A	0.8068	-0.0231	0.0036	1.146e-10	3.45259e-09	---	0.5256	56084054	56107163	23109	-0.0372065	0.00300511	3.37e-35	O	0.75802	0.241979	303407	0.993421	None	RP11-1151B14.2	RP11-1151B14.3	-	0.5923	0.3926	0.85116	0.763667
ALT	Novel	rs12460478	19	7145962	C	T	0.5372	0.0201	0.003	3.578e-11	1.29344e-09	+++	0.9874	7133935	7148472	14537	0.00573398	0.00679391	0.398676	O	0.0406123	0.0406123	303407	0.917373	INSR	None	None	intronic	0.4385	0.8062	0.507106	0.051666
ALT	Known	rs8108722	19	10347084	C	T	0.4779	-0.0252	0.0029	6.214e-18	2.60206e-15	---	0.4899	10332547	10370542	37995	-0.0165236	0.00325934	3.99e-07	O	0.806532	0.193467	303407	0.993818	None	DNMT1	MRPL4	-	0.1954	0.1133	0.437824	0.769171
ALT	Novel	rs2285626	19	19467545	T	C	0.1585	0.0254	0.0037	9.471e-12	4.21665e-10	+++	0.3972	19379549	19613622	234073	0.0574074	0.00390027	5.07e-49	O	0.124386	0.124386	303407	0.996219	MAU2	None	None	3utr	0.3829	0.0845	0.176508	0.113964
ALT	Known	rs11878604	19	41333284	C	T	0.4001	-0.0326	0.003	2.406e-28	4.48508e-24	---	0.4578	41161573	41437730	276157	-0.0236768	0.00506112	2.9e-06	O	0.0699724	0.0699724	303407	0.989482	CTC-490E21.12	None	None	-	0.4395	0	0.373541	0.0872798
ALT	Novel	rs1047781	19	49206631	T	A	0.4961	-0.0305	0.0043	8.685e-13	5.62576e-11	--?	0.8357	49196275	49213154	16879	-	-	-	-	-	-	-	-	FUT2	None	None	coding	0.4395	0	0.450258	0.000454192
ALT	Known	rs28462110	21	30544318	T	C	0.4391	0.0222	0.0029	8.412e-15	1.12988e-12	+++	0.01587	30101335	30656199	554864	0.00915732	0.00266726	0.000596521	O	0.368439	0.36844	303407	0.992895	MAP3K7CL	None	None	intronic	0.5516	0.3887	0.542169	0.490189
ALT	Known	rs738409	22	44324727	G	C	0.4545	0.0731	0.0029	2.46e-141	4.70179e-119	+++	0.003555	44323597	44411486	87889	0.113141	0.00310548	5.52e-290	O	0.216086	0.216086	303407	1	PNPLA3	None	None	coding	0.3502	0.2256	0.381477	0.224289
AST	Novel	rs11165099	1	94702240	A	T	0.3463	-0.018	0.0031	4.392e-09	7.09721e-08	---	0.1127	94702240	94702240	0	-0.0143123	0.00275231	1.99e-07	O	0.330002	0.330002	302401	0.986197	ARHGAP29	None	None	intronic	0.3462	0.2992	0.352749	0.363829
AST	Known	rs333947	1	110470764	A	G	0.2947	-0.0475	0.0033	4.775e-47	6.10548e-40	---	0.6535	110163879	110503741	339862	-0.0416963	0.0036084	7.04e-31	O	0.149193	0.149193	302401	1	CSF1	None	None	3downstream	0.2808	0.1322	0.297941	0.150097
AST	Known	rs2491441	1	183802259	C	T	0.3059	0.0245	0.0031	1.865e-15	2.8829e-13	+++	0.9277	183792814	183830781	37967	0.0353382	0.00319976	2.37e-28	O	0.202532	0.202532	302401	0.998896	RGL1	None	None	intronic	0.2778	0.1909	0.290757	0.195477
AST	Known	rs780094	2	27741237	C	T	0.4635	-0.0278	0.0028	7.796e-23	1.67861e-19	---	0.3954	27598097	27934731	336634	-0.0223977	0.00264614	2.59e-17	O	0.619151	0.380849	302401	1	GCKR	None	None	intronic	0.5238	0.5895	0.511613	0.606966
AST	Known	rs2241339	2	169870295	A	C	0.3284	0.0304	0.003	4.282e-24	1.44731e-20	+++	0.4638	169703660	169952166	248506	0.0218245	0.00562963	0.000105898	O	0.0551271	0.0551271	302401	0.999759	ABCB11	None	None	intronic	0.3393	0.0547	0.363695	0.0586632
AST	Known	rs10165093	2	233503989	A	G	0.2291	0.0275	0.0034	2.83e-16	5.85582e-14	+++	0.5977	233469965	233520942	50977	0.0128202	0.00260733	8.79e-07	O	0.449433	0.449433	302401	0.982551	EFHD1	None	None	intronic	0.2212	0.4245	0.213368	0.416818
AST	Novel	rs4624677	4	77420406	C	T	0.5523	-0.0204	0.0029	8.844e-13	5.28098e-11	---	0.6454	77416627	77420407	3780	-0.0135249	0.00269225	5.07e-07	O	0.646502	0.353496	302401	0.996262	SHROOM3	None	None	intronic	0.5268	0.6521	0.551365	0.662744
AST	Known	rs75759936	4	79619199	A	C	0.1378	-0.0355	0.0042	4.541e-17	1.24721e-14	---	0.3396	79578251	79619199	40948	-0.0240027	0.0733066	0.743344	O	0.000369422	0.000369422	302401	0.833549	None	LINC01094	RP11-109G23.1	-	0.1032	0.001	0.0775641	0.000389509
AST	Known	rs28456144	4	88224497	A	G	0.303	-0.0351	0.003	3.447e-31	1.48038e-26	---	0.4783	87985166	88301406	316240	-0.0390219	0.0028549	1.61e-42	O	0.284442	0.284442	302401	0.996077	None	MIR5705	HSD17B13	3downstream	0.3403	0.2535	0.349677	0.259524
AST	Known	rs36007872	4	146809578	T	G	0.3519	0.0247	0.0029	3.404e-17	9.77591e-15	+++	0.8577	146784774	146821410	36636	0.03823	0.00345881	2.15e-28	O	0.165798	0.165798	302401	0.999227	ZNF827	None	None	intronic	0.4077	0.161	0.456354	0.181806
AST	Known	rs1818782	5	39424628	C	A	0.4106	0.0258	0.0031	1.203e-16	2.84157e-14	+++	0.8774	39355135	39569118	213983	0.00503388	0.00272378	0.0645858	O	0.656633	0.343369	302401	0.989508	DAB2	None	None	intronic	0.4296	0.6561	0.435676	0.659054
AST	Known	rs689122	5	72386729	C	T	0.4644	0.0252	0.0029	1.48e-18	6.90853e-16	+++	0.187	72097351	72422018	324667	0.0322845	0.00257773	5.61e-36	O	0.52298	0.47702	302401	0.992917	None	FCHO2	Y_RNA	3downstream	0.3522	0.5388	0.338501	0.520094
AST	Novel	rs73127565	5	75988003	G	A	0.0465	0.052	0.0072	4.743e-13	3.11765e-11	+++	0.6323	75988003	76024707	36704	-	-	-	-	-	-	-	-	CTD-2384B11.2	None	None	intronic	0.0288	0.005	0.0358974	0.000194502
AST	Novel	rs7732930	5	176548594	T	C	0.471	0.0174	0.0029	3.21e-09	5.44196e-08	+++	0.1449	176535206	176586900	51694	0.00411506	0.00370175	0.266288	O	0.140775	0.140775	302401	0.995926	None	FGFR4	NSD1	-	0.495	0.1451	0.511039	0.175124
AST	Novel	rs151338042	6	28819010	A	G	0.0543	0.0559	0.0094	2.462e-09	4.34678e-08	++?	0.3922	28771320	28833240	61920	-	-	-	-	-	-	-	-	None	XXbac-BPG308K3.5	XXbac-BPG308K3.6	-	0.0159	0	0.00257732	0
AST	Novel	rs138928071	6	29602522	A	C	0.0557	0.0559	0.0093	1.714e-09	3.19863e-08	++?	0.5386	29602522	29602522	0	-	-	-	-	-	-	-	-	None	GABBR1	SUMO2P1	5upstream	0.0188	0	0.0025641	0
AST	Known	rs3830041	6	32191339	T	C	0.1478	0.0449	0.0038	5.02e-33	4.16691e-28	+++	0.1603	30123167	33131893	3008726	-0.00932833	0.00481053	0.0524841	X	0.0775808	0.0775808	302401	1	NOTCH4	None	None	non-coding intronic	0.121	0.0964	0.0962532	0.079745
AST	Novel	rs10947487	6	34189612	G	A	0.8621	0.0243	0.004	1.563e-09	2.95832e-08	+++	0.7062	34178558	34189612	11054	-0.0147884	0.00747741	0.0479591	X	0.969628	0.0303719	302401	1	None	CYCSP55	HMGA1	-	0.8958	0.9592	0.908098	0.969345
AST	Novel	rs6938946	6	35280697	T	C	0.6715	-0.0194	0.003	1.178e-10	3.3143e-09	---	0.3676	35169049	35363736	194687	-0.0253553	0.0035549	9.88e-13	O	0.845004	0.154995	302401	0.999451	DEF6	None	None	intronic	0.6577	0.838	0.669884	0.861299
AST	Known	rs35786788	6	135419042	A	G	0.3247	-0.0241	0.003	9.157e-16	1.58005e-13	---	0.3733	135402339	135427159	24820	-0.0203251	0.00299868	1.22e-11	O	0.253792	0.253792	302401	0.972145	HBS1L	None	None	-	0.244	0.2624	0.231266	0.263755
AST	Novel	rs4869780	6	150302348	A	T	0.3369	-0.0206	0.003	4.94e-12	2.26324e-10	---	0.733	150277146	150357944	80798	-0.00883133	0.00373255	0.0179804	O	0.145036	0.145036	302401	0.956623	None	RP11-472G23.3	RAET1K	-	0.3562	0.175	0.352448	0.156811
AST	Novel	rs4722167	7	22740312	A	G	0.1779	-0.021	0.0035	2.329e-09	4.14706e-08	---	0.309	22740312	22740312	0	0.00563056	0.0029255	0.0542744	X	0.264157	0.264157	302401	0.997743	None	AC002480.2	AC073072.5	-	0.1577	0.2535	0.166667	0.254417
AST	Known	rs4598207	7	50258479	T	A	0.4275	-0.0198	0.003	3.161e-11	1.08852e-09	---	0.5449	50258234	50324037	65803	0.0020785	0.00280221	0.458247	X	0.311382	0.311382	302401	0.984179	None	AC020743.3	AC020743.4	-	0.2976	0.3459	0.252258	0.317122
AST	Novel	rs12671614	7	55916837	A	G	0.3676	0.0177	0.003	3.448e-09	5.78184e-08	+++	0.848	55916837	55921028	4191	-0.00066737	0.00444644	0.880693	X	0.0927719	0.0927718	302401	0.992367	2021-09-14	None	None	intronic	0.4276	0.1093	0.431373	0.0950365
AST	Novel	rs4717327	7	66339166	G	C	0.4435	0.0189	0.0031	6.197e-10	1.35151e-08	+++	0.1466	66251773	66424706	172933	0.0109132	0.00353221	0.00200431	O	0.157261	0.157261	302401	0.998833	None	RP11-458F8.1	RP11-458F8.2	non-coding intronic	0.2768	0.1759	0.223301	0.170369
AST	Known	rs75326924	7	80286003	T	C	0.0462	-0.0685	0.0065	5.137e-26	3.454e-22	---	0.6689	80098524	80422486	323962	-	-	-	-	-	-	-	-	CD36	None	None	coding	0.0099	0	0.00256739	0
AST	Novel	rs28860289	7	87024685	G	A	0.6508	0.0193	0.003	1.273e-10	3.53919e-09	+++	0.5979	86995999	87069880	73881	0.0101342	0.0033437	0.00243887	O	0.819661	0.18034	302401	0.99813	CROT	None	None	intronic	0.7093	0.8191	0.715484	0.810318
AST	Novel	rs2954029	8	126490972	T	A	0.5583	-0.0204	0.0028	6.911e-13	4.2866e-11	---	0.453	126476873	126507389	30516	-0.0217817	0.00258544	3.63e-17	O	0.465785	0.465784	302401	0.995352	RP11-136O12.2	None	None	-	0.5516	0.4483	0.540962	0.472731
AST	Known	rs62544382	9	33109996	T	G	0.283	0.0308	0.0032	3.036e-22	5.29254e-19	+++	0.9602	33109996	33186079	76083	0.0276263	0.00261925	5.28e-26	O	0.56632	0.43368	302401	0.981557	B4GALT1	None	None	3downstream	0.2728	0.5586	0.269923	0.580771
AST	Known	rs12235416	9	95888667	C	T	0.2139	-0.023	0.0034	2.378e-11	8.5551e-10	---	0.6367	95879741	95892726	12985	0.00122363	0.00322822	0.704657	X	0.198736	0.198736	302401	0.99546	NINJ1	None	None	intronic	0.247	0.1879	0.255814	0.2006
AST	Known	rs7032795	9	117134945	C	T	0.507	-0.0301	0.0029	3.706e-25	1.83251e-21	---	0.2735	117112814	117149417	36603	-0.0292069	0.00258476	1.34e-29	O	0.49252	0.49252	302401	0.991766	AKNA	None	None	intronic	0.4563	0.4841	0.45801	0.456522
AST	Novel	rs61481821	9	130779381	A	G	0.1309	0.0265	0.0043	4.602e-10	1.0505e-08	+++	0.08187	130749432	130779381	29949	-	-	-	-	-	-	-	-	None	FAM102A	RP11-379C10.1	-	0.1518	0	0.15617	0.000907912
AST	Novel	rs7849280	9	136126636	G	A	0.2209	-0.0227	0.0037	6.573e-10	1.42062e-08	---	0.2675	136126636	136155000	28364	0.000648319	0.00510813	0.899005	X	0.0702103	0.0702102	302401	0.966594	RP11-430N14.4	None	None	-	0.1806	0.0964	0.178385	0.0662918
AST	Known	rs10827785	10	18222342	C	T	0.2941	0.0492	0.0034	1.947e-46	1.99893e-39	+++	0.4025	17598317	18535616	937299	0.0203827	0.00278893	2.71e-13	O	0.324406	0.324406	302401	0.971712	None	MRC1	SLC39A12	-	0.2728	0.331	0.265766	0.313159
AST	Novel	rs75326651	10	79671603	A	G	0.1144	-0.0345	0.0046	1.073e-13	8.86998e-12	---	0.01444	79531976	79688208	156232	-	-	-	-	-	-	-	-	DLG5	None	None	intronic	0.0992	0.001	0.125485	0.000984769
AST	Novel	rs57866767	10	96023077	C	T	0.541	-0.0201	0.0028	1.447e-12	8.00919e-11	---	0.9176	95998179	96039597	41418	-0.00942325	0.00259725	0.00028549	O	0.432289	0.43229	302401	0.998879	PLCE1	None	None	intronic	0.5337	0.4563	0.555339	0.453052
AST	Known	rs76850691	10	101157438	C	G	0.0123	-0.5446	0.0188	2.29e-184	9.20962e-156	--?	0.1199	100185250	102039187	1853937	-	-	-	-	-	-	-	-	GOT1	None	None	coding	0.0109	0	0.00770218	0.000129651
AST	Novel	rs11191840	10	105634896	T	A	0.6601	0.0213	0.003	5.677e-13	3.62959e-11	+++	0.2071	105596007	105720351	124344	0.00803513	0.00268701	0.00278666	O	0.358771	0.358771	302401	0.9976	None	SH3PXD2A	RP11-541N10.3	-	0.6478	0.3111	0.649215	0.35129
AST	Novel	rs3758618	10	121485247	T	A	0.1239	0.0294	0.0049	1.529e-09	2.90373e-08	+++	0.8714	121471251	121534732	63481	-	-	-	-	-	-	-	-	None	TXNP1	INPP5F	5upstream	0.0794	0	0.0830116	0.000195363
AST	Novel	rs17305868	11	5701883	G	A	0.4546	-0.0209	0.0029	2.755e-13	1.96912e-11	---	0.02603	5684072	5710896	26824	-0.0150135	0.00258169	6.06e-09	O	0.514447	0.485554	302401	0.990269	TRIM5	None	None	intronic	0.359	0.564	0.368726	0.520674
AST	Novel	rs1013304	11	16244141	A	G	0.4774	-0.0166	0.0028	4.024e-09	6.59015e-08	---	0.868	16244141	16244141	0	-0.00834659	0.0025745	0.00118696	O	0.471555	0.471555	302401	0.999603	SOX6	None	None	intronic	0.4792	0.495	0.46144	0.472883
AST	Novel	rs10160744	11	78057722	C	T	0.4361	-0.0242	0.0029	9.588e-17	2.34569e-14	---	0.01303	77909014	78139279	230265	-	-	-	-	-	-	-	-	RP11-452H21.1	None	None	intronic	0.2183	0.0895	0.495098	0.268546
AST	Known	rs12804697	11	93913692	C	T	0.1971	-0.037	0.0037	2.097e-23	5.53711e-20	---	0.5579	93803405	94034878	231473	-0.0209422	0.00491454	2.03e-05	O	0.0739686	0.0739685	302401	0.998855	PANX1	None	None	intronic	0.2014	0.0915	0.19509	0.076968
AST	Novel	rs7953031	12	7642785	C	A	0.7424	-0.0215	0.0032	2.947e-11	1.02582e-09	---	0.3638	7632143	7671145	39002	-0.025633	0.00811153	0.0015775	O	0.974129	0.0258713	302401	0.997006	CD163	None	None	intronic	-	-	0.678663	0.970134
AST	Known	rs79105258	12	111718231	A	C	0.1796	-0.0566	0.0036	2.54e-55	6.37e-47	---	0.0504	109680100	113548387	3868287	-	-	-	-	-	-	-	-	CUX2	None	None	intronic	0.2163	0.001	0.286082	0
AST	Novel	rs12911748	15	51493568	T	C	0.4353	-0.019	0.0029	8.612e-11	2.54237e-09	---	0.7995	51493568	51555049	61481	-0.012745	0.00259373	8.94e-07	O	0.522114	0.477886	302401	0.981906	RP11-108K3.1	None	None	non-coding intronic	0.5268	0.4891	0.523136	0.537345
AST	Novel	rs74367983	16	54415527	A	G	0.1164	0.0329	0.0042	5.766e-15	7.48617e-13	+++	0.1555	54406566	54436930	30364	0.0654046	0.0069114	3e-21	O	0.0359901	0.0359901	302401	0.997545	None	RP11-434E6.2	AC079412.1	-	0.0942	0.0278	0.0969191	0.0403142
AST	Known	rs73550818	16	58764855	A	C	0.4366	0.0259	0.003	3.993e-18	1.59818e-15	+++	0.5998	58737735	58866944	129209	0.0392883	0.0054255	4.45e-13	O	0.0601321	0.0601321	302401	0.993629	GOT2	None	None	intronic	0.5069	0.0666	0.459355	0.0583809
AST	Known	rs11651658	17	64198640	C	T	0.1041	0.0306	0.0047	8.423e-11	2.49507e-09	+++	0.4268	64198640	64208285	9645	0.0273168	0.00507438	7.32e-08	O	0.0696308	0.0696308	302401	0.992784	None	PSMD7P1	APOH	-	0.0595	0.0736	0.0789474	0.0706783
AST	Novel	rs533812	18	55138078	G	C	0.0723	-0.0402	0.0059	8.821e-12	3.69634e-10	---	0.3075	55122826	55160382	37556	-0.0489188	0.00433839	1.75e-29	O	0.0975662	0.0975663	302401	0.996485	ONECUT2	None	None	intronic	0.0278	0.1123	0.0250321	0.100689
AST	Known	rs11878604	19	41333284	C	T	0.4001	-0.0244	0.0029	9.595e-17	2.34714e-14	---	0.1171	41332067	41338372	6305	-0.00643894	0.00506939	0.204028	O	0.0699779	0.069978	302401	0.989493	CTC-490E21.12	None	None	-	0.3829	0.0845	0.373541	0.0872798
AST	Known	rs2280401	19	50000009	A	G	0.156	0.0269	0.0038	2.333e-12	1.19973e-10	+++	0.3552	49970793	50012574	41781	0.013874	0.0035179	8.02e-05	O	0.158921	0.158921	302401	1	RPS11	None	None	intronic	0.2292	0.162	0.218509	0.163588
AST	Novel	rs5751189	22	42361237	T	C	0.3536	-0.0176	0.0029	2.239e-09	4.01092e-08	---	0.8199	42356482	42361237	4755	-	-	-	-	-	-	-	-	None	LINC00634	2021-09-03	-	0.5298	0	0.53048	0.000259909
AST	Known	rs738409	22	44324727	G	C	0.4545	0.0759	0.0029	2.17e-154	1.75293e-130	+++	0.0477	44323597	44411486	87889	0.11218	0.00311049	3.24e-284	O	0.216137	0.216137	302401	1	PNPLA3	None	None	coding	0.3502	0.2256	0.381477	0.224289
GGT	Known	rs1497406	1	16505320	G	A	0.8149	0.0691	0.0038	1.169e-72	5.02959e-60	+++	0.109	16443990	16801007	357017	0.0855966	0.00259659	6.82e-238	O	0.580061	0.419939	303392	1	None	RP11-276H7.3	ARHGEF19-AS1	-	-	-	0.771613	0.586088
GGT	Known	rs6698055	1	23821280	T	C	0.5883	0.0243	0.0032	4.791e-14	8.36693e-12	+++	0.2393	23294121	23830827	536706	0.0142556	0.00258071	3.32e-08	O	0.485922	0.485922	303392	0.98656	None	ASAP3	E2F2	-	-	-	0.59375	0.502381
GGT	Novel	rs17100758	1	78033612	T	C	0.402	-0.0195	0.0031	1.865e-10	7.66084e-09	---	0.7127	78023173	78276977	253804	-0.00144571	0.00293993	0.622896	O	0.257906	0.257906	303392	0.993538	ZZZ3	None	None	intronic	-	-	0.450904	0.249416
GGT	Known	rs10922478	1	89144053	G	A	0.5573	0.0199	0.003	3.688e-11	2.01054e-09	+++	0.283	89119455	89337695	218240	0.0285403	0.00258505	2.47e-28	O	0.563145	0.436855	303392	0.999477	RP11-76N22.2	None	None	non-coding intronic	0.5317	0.6074	0.527062	0.580587
GGT	Novel	rs10875228	1	99997041	A	T	0.3911	-0.0233	0.003	2.066e-14	4.18219e-12	---	0.09459	99969487	100029858	60371	-0.0167971	0.00284971	3.77e-09	O	0.284121	0.284121	303392	0.998357	RP11-413P11.1	None	None	-	0.38	0.3062	0.395349	0.3122
GGT	Known	rs2296380	1	111721354	T	G	0.2012	-0.0228	0.0037	8.822e-10	2.76366e-08	---	0.7889	111673237	111726288	53051	-0.0316298	0.00412465	1.75e-14	O	0.108835	0.108835	303392	0.997743	CEPT1	None	None	non-coding intronic	0.131	0.0934	0.127577	0.100039
GGT	Known	rs34752019	1	154026642	G	A	0.4626	-0.0224	0.003	1.482e-13	2.1229e-11	---	0.5921	153768179	154270288	502109	-0.00852373	0.00354411	0.0161713	O	0.155663	0.155663	303392	1	NUP210L	None	None	intronic	0.4494	0.17	0.506485	0.135756
GGT	Known	rs10157801	1	155120012	G	A	0.9068	-0.0283	0.0048	4.277e-09	1.01794e-07	---	0.9692	155115260	155120012	4752	-0.0575241	0.00260778	9.6e-108	O	0.412134	0.412134	303392	0.997178	None	RNU7-150P	HMGN2P18	-	0.8065	0.4076	0.808594	0.398162
GGT	Known	rs4548397	1	178523947	C	T	0.4945	0.0222	0.0031	4.216e-13	5.02754e-11	+++	0.3438	178473105	178631012	157907	0.0289442	0.00257581	2.72e-29	O	0.533882	0.466118	303392	0.997665	None	C1orf220	RNA5SP69	-	0.5347	0.4622	0.547219	0.506703
GGT	Known	rs9787150	1	200264941	T	C	0.4402	0.0295	0.0031	3.991e-22	1.84662e-18	+++	0.4694	200230636	200427381	196745	0.050491	0.0372975	0.175821	O	0.00118677	0.00118677	303392	0.99784	None	FAM58BP	RP11-532L16.3	-	0.4643	0.007	0.412451	0.00590296
GGT	Known	rs1223796	1	214323347	C	G	0.7252	-0.0219	0.0034	1.173e-10	5.22451e-09	---	0.4608	214321081	214385137	64056	-0.0181162	0.00348128	1.95e-07	O	0.837098	0.162901	303392	0.9972	None	PROX1	SMYD2	-	0.7669	0.838	0.774131	0.843013
GGT	Novel	rs10797589	1	232812742	G	A	0.6036	-0.0227	0.0032	2.256e-12	2.00519e-10	---	0.6938	232812003	232876993	64990	-0.012595	0.00257568	1.01e-06	O	0.508016	0.491984	303392	0.996596	None	SIPA1L2	RNU6-1211P	-	0.6151	0.4871	0.632863	0.485846
GGT	Known	rs13402560	2	3639915	G	C	0.2947	-0.0226	0.0035	7.835e-11	3.74446e-09	---	0.4931	3632442	3648396	15954	-0.0302793	0.00335606	1.85e-19	O	0.813335	0.186665	303392	0.963189	None	RPS7	COLEC11	-	0.245	0.7763	0.00825472	0.305506
GGT	Known	rs1260326	2	27730940	C	T	0.4517	-0.0628	0.003	1.21e-96	9.64715e-80	---	0.2073	27118679	28254769	1136090	-0.0580742	0.00262517	2.36e-108	O	0.60761	0.39239	303392	1	GCKR	None	None	coding	0.5188	0.5895	0.499351	0.600468
GGT	Novel	rs2315385	2	133182494	G	A	0.2729	-0.0229	0.0034	2.317e-11	1.37004e-09	---	0.8095	133173065	133195387	22322	-0.0219748	0.00272963	8.28e-16	O	0.332162	0.332161	303392	0.99718	GPR39	None	None	intronic	0.2411	0.3231	0.235558	0.332683
GGT	Known	rs72623176	2	169834370	A	G	0.3276	0.0371	0.0032	2.206e-30	2.94752e-25	+++	0.5256	169801131	169967566	166435	0.0386217	0.0066628	6.77e-09	O	0.0393668	0.0393669	303392	0.981037	ABCB11	None	None	intronic	0.3403	0.0398	0.347995	0.0434726
GGT	Known	rs10931491	2	192120813	A	G	0.63	-0.0349	0.0031	5.052e-29	3.87727e-24	---	0.01509	192031650	192229592	197942	-0.0427725	0.00275249	1.96e-54	O	0.675356	0.324642	303392	0.992807	MYO1B	None	None	intronic	0.6458	0.667	0.655727	0.702469
GGT	Known	rs13395911	2	233520254	T	A	0.315	0.0371	0.0034	6.176e-28	3.0431e-23	+++	0.9417	233470021	233520942	50921	0.0300646	0.00264322	5.7e-30	O	0.599856	0.400143	303392	0.984503	EFHD1	None	None	intronic	0.25	0.5765	0.232903	0.578978
GGT	Known	rs59104589	2	242237902	T	C	0.4718	-0.0182	0.003	1.397e-09	4.03964e-08	---	0.8319	242188628	242237902	49274	-0.0125129	0.00267537	2.91e-06	O	0.359821	0.359822	303392	0.999585	HDLBP	None	None	intronic	0.5298	0.339	0.531654	0.351948
GGT	Known	rs2053500	3	4909440	C	T	0.5269	0.0344	0.0032	1.788e-27	7.29921e-23	+++	0.5535	4880300	4968769	88469	0.0190879	0.00410981	3.41e-06	O	0.109667	0.109667	303392	1	AC018816.3	None	None	-	0.5159	0.0944	0.559846	0.108357
GGT	Novel	rs3762631	3	20181445	G	A	0.2341	0.0222	0.0036	6.692e-10	2.19982e-08	+++	0.9282	20121199	20183231	62032	0.00404137	0.00693567	0.5601	O	0.0359593	0.0359593	303392	0.991154	KAT2B	None	None	intronic	0.1875	0.0398	0.19448	0.0364921
GGT	Known	rs9843304	3	149211387	T	C	0.4727	0.0376	0.003	6.594e-36	8.3941e-30	+++	0.9117	149102170	149252801	150631	0.0161316	0.00258594	4.43e-10	O	0.552762	0.447237	303392	0.996098	TM4SF4	None	None	intronic	0.5149	0.5338	0.537516	0.54837
GGT	Known	rs3752442	4	3446883	G	A	0.4635	-0.0259	0.003	1.476e-17	1.06827e-14	---	0.1628	3386315	3480439	94124	-0.0214023	0.00300079	9.9e-13	O	0.251636	0.251637	303392	0.971906	HGFAC	None	None	intronic	0.4534	0.2535	0.477332	0.253706
GGT	Known	rs7679550	4	69946905	G	A	0.7135	-0.0211	0.0033	1.075e-10	4.86151e-09	---	0.756	69946004	69990041	44037	-0.0115884	0.00257517	6.8e-06	O	0.453999	0.454	303392	0.999245	UGT2B7	None	None	intronic	0.7262	0.5149	0.704929	0.462164
GGT	Novel	rs3775211	4	88039091	C	T	0.4019	-0.0243	0.0031	3.628e-15	9.96917e-13	---	0.2056	87980748	88231865	251117	-0.020814	0.00311433	2.34e-11	O	0.217834	0.217835	303392	0.995183	AFF1	None	None	intronic	0.3909	0.2048	0.386452	0.207214
GGT	Known	rs4835265	4	146821410	A	C	0.3587	0.0801	0.0031	6.22e-145	1.97067e-119	+++	0.002068	146671346	146821725	150379	0.116492	0.00351088	5.64e-241	O	0.158341	0.158341	303392	1	ZNF827	None	None	intronic	0.4067	0.161	0.451861	0.178131
GGT	Known	rs1392428	5	31024853	C	T	0.1422	-0.0392	0.0044	1.207e-18	1.35796e-15	---	0.2986	31021358	31059476	38118	-0.0552593	0.00278883	2.54e-87	O	0.308775	0.308776	303392	0.994337	None	RP11-136H13.2	RPL19P11	-	0.1349	0.3111	0.165806	0.319267
GGT	Known	rs870992	5	52193237	G	A	0.0723	0.072	0.0059	1.367e-34	1.01667e-28	+++	0.3646	52184071	52283961	99890	0.0664067	0.00469931	2.52e-45	O	0.0814145	0.0814145	303392	1	ITGA1	None	None	intronic	0.0694	0.0825	0.0641026	0.103556
GGT	Known	rs56686215	5	156743083	C	G	0.1996	-0.0356	0.0036	2.607e-23	1.95323e-19	---	0.5899	156679423	156958532	279109	-0.05019	0.00568224	1.03e-18	O	0.0538538	0.0538538	303392	0.999913	CYFIP2	None	None	intronic	0.2679	0.0606	0.272727	0.058494
GGT	Novel	rs6911780	6	34184467	T	C	0.1172	-0.0354	0.0046	2.023e-14	4.1103e-12	---	0.7522	34128961	34244245	115284	-0.00572784	0.00849081	0.499935	O	0.0234086	0.0234086	303392	0.997867	None	KRT18P9	CYCSP55	-	0.0942	0.0219	0.0862291	0.0247853
GGT	Known	rs9637973	6	53903152	A	G	0.4639	-0.0293	0.003	3.003e-22	1.46105e-18	---	0.03259	53899341	54028069	128728	-0.0397929	0.00278273	2.27e-46	O	0.690551	0.30945	303392	0.993643	MLIP-AS1	None	None	intronic	0.494	0.669	0.476834	0.695341
GGT	Known	rs141160611	6	158484904	C	G	0.0215	-0.1209	0.0093	7.299e-39	3.10675e-32	---	0.4368	158426633	159390120	963487	-	-	-	-	-	-	-	-	SYNJ2	None	None	coding	0.0089	0	0.00384615	0
GGT	Known	rs7780562	7	26022414	C	A	0.7044	0.0408	0.0034	2.436e-32	7.23069e-27	+++	0.1243	25944480	26081533	137053	0.0462158	0.00319688	2.36e-47	O	0.793474	0.206525	303392	0.980678	None	MIR148A	AC004520.1	-	0.6796	0.8151	0.695764	0.798391
GGT	Known	rs4719925	7	28188995	G	A	0.4857	0.0214	0.003	1.679e-12	1.57158e-10	+++	0.9497	28147452	28615159	467707	0.021202	0.00466637	5.53e-06	O	0.0824247	0.0824247	303392	1	JAZF1	None	None	intronic	0.4782	0.1233	0.481959	0.0951763
GGT	Known	rs35332062	7	73012042	A	G	0.1	-0.0722	0.005	3.888e-48	7.32449e-40	---	0.1704	72816787	73063515	246728	-0.062946	0.00383584	1.72e-60	O	0.128103	0.128103	303392	1	MLXIPL	None	None	non-coding	0.0913	0.1183	0.0924968	0.130637
GGT	Known	rs445	7	92408370	T	C	0.3124	0.0194	0.0032	1.813e-09	5.00996e-08	+++	0.6576	92408370	92408370	0	0.0261819	0.00440824	2.87e-09	O	0.0935028	0.0935028	303392	1	CDK6	None	None	intronic	0.3621	0.1143	0.346598	0.0964341
GGT	Known	rs41278842	7	97815999	G	A	0.5165	-0.0253	0.003	3.579e-17	2.21626e-14	---	0.3323	97710147	97846435	136288	-0.00451891	0.00264218	0.0872114	O	0.379019	0.379019	303392	0.999421	LMTK2	None	None	intronic	0.3958	0.3678	0.37018	0.383896
GGT	Novel	rs11973460	7	98980659	G	T	0.3202	-0.0232	0.0034	1.426e-11	9.17883e-10	---	0.509	98921600	99355975	434375	-0.0136009	0.00389283	0.000476232	O	0.124403	0.124403	303392	0.998459	ARPC1B	None	None	intronic	0.4573	0.4533	0.36934	0.129916
GGT	Known	rs39748	7	116327430	G	C	0.5069	-0.0182	0.0031	3.094e-09	7.79043e-08	---	0.7956	116327430	116354525	27095	-0.0161971	0.00260934	5.4e-10	O	0.444879	0.444879	303392	0.982484	MET	None	None	intronic	0.3581	0.1372	0.423871	0.445635
GGT	Novel	rs17168118	7	134576840	G	A	0.6875	0.0212	0.0034	3.362e-10	1.24609e-08	+++	0.946	134576840	134576840	0	0.0188239	0.00284351	3.6e-11	O	0.295857	0.295856	303392	0.976955	CALD1	None	None	intronic	0.619	0.2893	0.650386	0.285742
GGT	Known	rs900776	8	21918089	C	A	0.0509	0.053	0.0071	6.858e-14	1.1246e-11	+++	0.4638	21912782	21920052	7270	0.0477696	0.00338898	4.18e-45	O	0.175137	0.175137	303392	0.991478	DMTN	None	None	intronic	0.0496	0.1809	0.0468549	0.1695
GGT	Known	rs16923500	8	59389093	A	G	0.4914	-0.019	0.003	2.521e-10	9.82499e-09	---	0.4824	59177338	59397262	219924	-0.0193754	0.00312129	5.39e-10	O	0.217368	0.217367	303392	0.997934	None	UBXN2B	CYP7A1	-	0.4623	0.2087	0.515464	0.215976
GGT	Known	rs2954021	8	126482077	G	A	0.5697	-0.0222	0.003	1.559e-13	2.21345e-11	---	0.6394	126476873	126491733	14860	-0.0350437	0.00257003	2.54e-42	O	0.506132	0.493868	303392	0.999634	RP11-136O12.2	None	None	-	0.5704	0.499	0.550902	0.521004
GGT	Known	rs59380239	9	112250599	T	C	0.2112	-0.0211	0.0036	2.988e-09	7.5693e-08	---	0.654	112250599	112274365	23766	-0.0330767	0.00603279	4.19e-08	O	0.04814	0.04814	303392	0.987812	PTPN3	None	None	intronic	0.2262	0.0467	0.256774	0.0485571
GGT	Known	rs13283282	9	131465481	G	C	0.0836	-0.0482	0.0056	1.189e-17	8.93958e-15	---	0.7644	131465284	131513370	48086	-0.0458592	0.00364069	2.26e-36	O	0.145574	0.145574	303392	1	PKN3	None	None	intronic	0.0843	0.159	0.0837629	0.140657
GGT	Known	rs9411378	9	136145425	A	C	0.2562	0.0208	0.0035	3.004e-09	7.60276e-08	+++	0.3851	136145425	136146597	1172	0.0329573	0.00320545	8.6e-25	O	0.224691	0.224691	303392	0.919413	ABO	None	None	-	-	-	0.217692	0.230233
GGT	Novel	rs186514	10	31700485	C	T	0.195	-0.0266	0.0039	1.039e-11	7.06863e-10	---	0.8729	31538113	31840222	302109	-0.0194451	0.00598277	0.00115342	O	0.0482664	0.0482665	303392	0.99794	ZEB1	None	None	intronic	0.1786	0.0726	0.228218	0.0575826
GGT	Novel	rs10128259	10	35023789	A	G	0.6805	-0.0239	0.0033	5.907e-13	6.63968e-11	---	0.9562	34957681	35181296	223615	-0.0129671	0.00276539	2.75e-06	O	0.683429	0.316571	303392	0.99638	PARD3	None	None	intronic	0.6796	0.675	0.69793	0.649909
GGT	Novel	rs1303932620	10	65086141	A	AAAAT	0.4386	0.0276	0.0045	1.163e-09	3.47209e-08	++?	0.3406	65086141	65086141	0	0.0109358	0.00296154	0.000221997	O	0.714137	0.285864	303392	0.922547	JMJD1C	None	None	intronic	0.6032	0.2913	0.290522	0.364206
GGT	Known	rs61855849	10	79659934	A	G	0.2085	0.0576	0.0036	5.997e-57	4.15377e-47	+++	0.07345	79526766	79709376	182610	0.0644029	0.00293537	1.3e-106	O	0.257468	0.257467	303392	0.997593	DLG5	None	None	intronic	0.1567	0.2744	0.177378	0.271765
GGT	Known	rs2068888	10	94839642	A	G	0.6213	-0.0255	0.0032	1.911e-15	5.87745e-13	---	0.3915	94746240	95323655	577415	-0.0210196	0.00258008	3.75e-16	O	0.448235	0.448235	303392	1	None	CYP26A1	NIP7P1	3downstream	0.7917	0.4861	0.804124	0.460434
GGT	Known	rs77626543	10	96133084	G	C	0.3931	-0.0216	0.0032	1.12e-11	7.52028e-10	---	0.9828	95988013	96601794	613781	-0.00858184	0.00262905	0.00109772	O	0.406983	0.406983	303392	0.989297	None	NOC3L	TBC1D12	-	0.4425	0.4423	0.43329	0.429775
GGT	Known	rs2756109	10	101558746	T	G	0.3449	-0.019	0.0031	1.471e-09	4.21556e-08	---	0.4597	101558746	101558746	0	-0.00502029	0.00260577	0.0540298	O	0.576289	0.423712	303392	0.996	ABCC2	None	None	intronic	0.3472	0.5706	0.309923	0.554334
GGT	Known	rs11199837	10	122986648	A	T	0.5401	-0.0185	0.003	9.21e-10	2.86366e-08	---	0.5409	122981248	122999900	18652	-0.00658949	0.00258027	0.010656	O	0.54871	0.45129	303392	0.998507	None	LINC01153	RN7SKP167	-	0.5456	0.496	0.492288	0.5606
GGT	Novel	rs568560779	11	8875563	A	ATTTTTTTTTTTTT	0.564	-0.0267	0.0045	4.017e-09	9.66543e-08	--?	0.2082	8875563	8875563	0	-0.00300066	0.00268598	0.263928	O	0.552009	0.447991	303392	0.922559	ST5	None	None	intronic	0.4921	0.5557	-	-
GGT	Novel	rs12417334	11	12072099	G	A	0.1557	-0.0248	0.0042	3.375e-09	8.37042e-08	---	0.3138	12072099	12072400	301	-0.0299193	0.00275167	1.57e-27	O	0.318293	0.318293	303392	1	RP13-631K18.2	None	None	non-coding intronic	0.13	0.3032	0.13543	0.323205
GGT	Known	rs286889	11	34680853	T	G	0.4816	-0.0179	0.003	4.288e-09	1.0201e-07	---	0.1739	34657039	34680853	23814	-0.00272401	0.00293311	0.353041	O	0.259449	0.259449	303392	0.997966	EHF	None	None	3utr	0.5387	0.2783	0.577419	0.264717
GGT	Known	rs17157266	11	62199817	C	T	0.2951	-0.0389	0.0033	1.158e-31	2.60774e-26	---	0.6114	62001414	62201458	200044	-0.0452263	0.00336307	3.25e-41	O	0.177955	0.177955	303392	1	None	CTD-2531D15.4	AHNAK	3downstream	0.2421	0.1799	0.266494	0.162963
GGT	Known	rs1826373	12	53280221	T	C	0.6283	-0.0197	0.0031	3.237e-10	1.20771e-08	---	0.5436	53272228	53331823	59595	-0.0199693	0.00271014	1.73e-13	O	0.65606	0.343941	303392	0.99439	None	RPL7P41	KRT8	-	0.6071	0.6958	0.627141	0.646333
GGT	Known	rs3809128	12	56709919	T	C	0.2036	-0.0225	0.0039	5.124e-09	1.18181e-07	---	0.8194	56709919	56709919	0	-0.0510207	0.0426817	0.231941	O	0.00105592	0.00105592	303392	0.855088	CNPY2	None	None	5utr	0.1637	0.001	0.175258	0.00207442
GGT	Known	rs79105258	12	111718231	A	C	0.1796	-0.1112	0.0038	2.87e-185	1.39733e-152	---	0.4189	109160873	114059272	4898399	-	-	-	-	-	-	-	-	CUX2	None	None	intronic	0.2163	0.001	0.286082	0
GGT	Known	rs1169284	12	121419926	C	T	0.4742	-0.1021	0.003	4.25e-254	3.82908e-209	---	0.1617	121053601	121634721	581120	-0.106629	0.00276945	1.4822e-323	O	0.311272	0.311271	303392	0.997776	HNF1A	None	None	intronic	0.3849	0.338	0.393822	0.338953
GGT	Known	rs11624069	14	103563547	C	T	0.6573	0.073	0.0032	6.88e-117	2.20612e-96	+++	0.03593	103017222	104477431	1460209	0.0971447	0.00260715	3.46e-303	O	0.409811	0.409811	303392	0.999058	RP11-736N17.8	None	None	-	0.5972	0.3917	0.630548	0.399987
GGT	Known	rs2242186	15	40380852	A	G	0.1745	0.028	0.0041	9.689e-12	6.67276e-10	+++	0.3814	39895505	40380852	485347	0.0182	0.00604959	0.00262594	O	0.0483318	0.0483318	303392	0.980193	BMF	None	None	3utr	0.1339	0.0398	0.153153	0.043374
GGT	Known	rs340005	15	60878030	A	G	0.9073	0.0526	0.0053	1.417e-23	1.18241e-19	+++	0.3796	60878030	60959089	81059	0.0608788	0.00264408	3.34e-117	O	0.620674	0.379326	303392	1	RORA	None	None	intronic	0.878	0.6133	0.904365	0.629748
GGT	Known	rs8041523	15	73982556	T	C	0.4495	0.0239	0.003	1.741e-15	5.44302e-13	+++	0.9448	73822778	74005600	182822	0.0381004	0.00259643	9.81e-49	O	0.426071	0.426071	303392	0.998808	CD276	None	None	intronic	0.3611	0.4254	0.38946	0.400026
GGT	Known	rs9921698	16	11645232	T	C	0.4804	0.0237	0.0031	8.741e-15	2.05802e-12	+++	0.6517	11618937	11645520	26583	0.015764	0.00261522	1.66e-09	O	0.47629	0.476289	303392	0.964623	LITAF	None	None	non-coding intronic	0.499	0.4583	0.516796	0.464708
GGT	Known	rs4581712	16	80497601	A	C	0.375	0.0273	0.0031	8.644e-19	1.03146e-15	+++	0.7372	80497341	80504240	6899	0.0530701	0.00288389	1.38e-75	O	0.269322	0.269322	303392	1	RP11-525K10.3	None	None	non-coding intronic	0.4444	0.2763	0.431057	0.270755
GGT	Known	rs11649743	17	36074979	A	G	0.2912	0.0269	0.0033	4.605e-16	1.81902e-13	+++	0.03374	36074979	36084202	9223	0.0389293	0.00332435	1.15e-31	O	0.187886	0.187886	303392	0.975883	HNF1B	None	None	intronic	0.6617	0.8012	0.335058	0.182238
GGT	Known	rs55931203	17	65854602	T	C	0.5951	0.0277	0.0033	7.706e-17	4.1692e-14	+++	0.09513	65814382	66159560	345178	0.030579	0.00332801	4.01e-20	O	0.187327	0.187327	303392	0.979529	BPTF	None	None	intronic	0.6062	0.1998	0.544137	0.18589
GGT	Known	rs34486891	17	70084423	CT	C	0.7183	0.0308	0.005	9.545e-10	2.9494e-08	++?	0.748	70084423	70084423	0	0.0333315	0.00277431	3.04e-33	O	0.681088	0.318913	303392	0.984732	AC007461.2	None	None	non-coding intronic	0.7192	0.6372	0.752903	0.650377
GGT	Known	rs137939878	17	79454937	C	A	0.0874	0.043	0.0064	1.366e-11	8.85898e-10	+++	0.1363	79432396	79494094	61698	0.0271439	0.0102659	0.00819146	O	0.0160462	0.0160462	303392	0.991832	None	RP11-1055B8.7	ACTG1	-	0.0218	0.0159	0.0173299	0.0130065
GGT	Known	rs9959832	18	56086820	T	C	0.822	-0.0688	0.0039	4.842e-68	3.14472e-56	---	0.1476	55990881	56187051	196170	-0.084465	0.00319766	1.39e-153	O	0.79751	0.20249	303392	0.995624	None	RP11-1151B14.2	RP11-1151B14.3	-	0.8472	0.7853	0.873393	0.797353
GGT	Known	rs36014207	19	14172728	T	C	0.3683	0.0195	0.0033	2.444e-09	6.41155e-08	+++	0.004067	14169134	14172921	3787	0.0161571	0.00263977	9.33e-10	O	0.41596	0.41596	303392	0.97605	None	PALM3	EEF1DP1	-	0.373	0.4195	0.406692	0.407151
GGT	Known	rs73039434	19	33524919	G	T	0.1722	0.0276	0.0045	8.43e-10	2.66186e-08	+++	0.2683	33524919	33524919	0	0.051018	0.00617385	1.42e-16	O	0.0463483	0.0463484	303392	0.978018	RHPN2	None	None	intronic	0.2014	0.0606	0.217899	0.0591616
GGT	Known	rs200137244	20	3673296	G	A	0.0126	0.1392	0.02	3.193e-12	2.67053e-10	++?	0.8977	3673296	3673296	0	-	-	-	-	-	-	-	-	SIGLEC1	None	None	coding	0.0129	0.001	0.00961538	0.000453721
GGT	Novel	rs6102287	20	39744650	G	A	0.8477	0.0235	0.004	4.456e-09	1.05301e-07	+++	0.7377	39742944	39760448	17504	0.0247956	0.00257354	5.74e-22	O	0.476024	0.476024	303392	0.999406	RP1-1J6.2	None	None	intronic	0.7986	0.4612	0.820694	0.47902
GGT	Known	rs7276548	21	30552839	G	A	0.5226	0.0231	0.003	2.125e-14	4.28041e-12	+++	0.2647	30102618	30776484	673866	0.0144267	0.00287367	5.16e-07	O	0.721631	0.27837	303392	0.994303	U3	None	None	-	0.4921	0.7266	0.494859	0.730449
GGT	Novel	rs1803439	21	38885442	G	A	0.3887	0.0215	0.0033	5.151e-11	2.64886e-09	+++	0.3988	38715028	38924140	209112	0.00376058	0.00269864	0.163467	O	0.347583	0.347583	303392	1	DYRK1A	None	None	3utr	0.3819	0.335	0.332258	0.364039
GGT	Known	rs235314	21	46271452	T	C	0.4072	-0.0234	0.003	1.317e-14	2.88537e-12	---	0.02292	46268783	46306138	37355	-0.0257956	0.00257724	1.4e-23	O	0.531563	0.468437	303392	0.998664	PTTG1IP	None	None	coding	0.377	0.5328	0.379332	0.523271
GGT	Known	rs4820600	22	24993367	A	G	0.3461	0.2268	0.0032	5.58e-1079	0	+++	0.001655	24098256	25265467	1167211	0.198963	0.00267589	0	O	0.349213	0.349213	303392	0.996523	GGT1	None	None	intronic	0.377	0.3767	0.362403	0.373975
GGT	Known	rs1013338	22	38974154	A	C	0.4988	0.0213	0.003	9.707e-13	1.00014e-10	+++	0.3218	38964928	39152412	187484	0.0269793	0.00278513	3.45e-22	O	0.305802	0.305802	303392	0.999535	FAM227A	None	None	3utr	0.4633	0.3091	0.469755	0.326223

## Sheet: Suppl_Data5
Supplementary Data 5. Conditional analysis results of common variants
GCTA COJO(conditional and joint regression model) analysis results. Chromosomal positions are based on hg19. Effect size and Effect allele frequency(Eff.freq) are based on effect allele. Eff.Freq(gnomAD) indicates a frequency from East Asians of gnomAD database. Top: the lead signal of the locus, Condi: additional independent signals remained after conditional analysis
Trait	No.	Novelty	Marker	CHR	Position	Effect allele	Other allele	Eff.Freq(this study)	Initial results (KBA)			Conditional results (KBA)				Type	Initial results (UKB)			Conditional results (UKB)				Annotation
									Effect	StdErr	P-vlaue	Effect	StdErr	P-vlaue	LD		Effect	StdErr	P-vlaue	Effect	StdErr	P-vlaue	LD	Gene	Nearest Gene(Upstream)	Nearest Gene(Downstream)	Predicted function	1000G_EAS	1000G_EUR	GnomAD_EAS	GnomAD_EUR
FPG	1	Novel	1:43457376_TA/T	1	43457376	T	TA	0.5682	0.0276	0.0044	4.05e-10	-	-	-	-	Top	0.0110112	0.00291308	0.000156915	-	-	-	-	None	RNU6-880P	RNU6-870P	-	0.547619	0.670974	0.508464	0.544344
FPG	2	Novel	1:43444560_T/C	1	43444560	C	T	0.6385	0.0205	0.0033	4.07e-10	0.0205	0.00330031	5.25e-10	0	Conditional	0.0131164	0.00297939	1.071e-05	-	-	-	-	SLC2A1-AS1	None	None	non-coding intronic			0.637728	0.702956
FPG	1	Known	2:27744364_ATT/A	2	27744364	A	ATT	0.458	0.0714	0.0043	1.77e-62	-	-	-	-	Top	0.029702	0.00271255	6.74535e-28	-	-	-	-	GCKR	None	None	intronic	0.516865	0.545726	0.497072	0.525274
FPG	2	Known	2:27757150_A/C	2	27757150	C	A	0.8695	-0.0345	0.0047	2.3e-13	-0.0527563	0.00489143	4.03e-27	0.280336	Conditional	-0.00807911	0.00268472	0.00261881	-	-	-	-	None	GCKR	AC109829.1		0.850198	0.497018	0.844031	0.50461
FPG	3	Known	2:27765480_T/C	2	27765480	C	T	0.3347	0.0372	0.0034	1.42e-27	0.0477574	0.00353908	1.69e-41	0	Conditional	0.0183077	0.00328963	2.61988e-08	-	-	-	-	AC109829.1	None	None		0.338294	0.213718	0.382277	0.213571
FPG	1	Novel	2:37575181_A/ATCTCTC	2	37575181	ATCTCTC	A	0.4437	-0.029	0.0043	1.47e-11	-	-	-	-	Top	-	-	-	-	-	-	-	QPCT	None	None	intronic	0.550595	0.512922	0.568093	0.478293
FPG	2	Novel	2:37477306_C/T	2	37477306	T	C	0.3224	-0.0213	0.0034	3.83e-10	-0.0213	0.00340032	3.75e-10	0	Conditional	-	-	-	-	-	-	-	NDUFAF7	None	None	3downstream	0.327381	0.0248509	0.325161	0.0178548
FPG	1	Known	2:169775546_ATTTG/A	2	169775546	A	ATTTG	0.3567	0.1016	0.0045	2.22e-114	-	-	-	-	Top	0.0896656	0.0112485	1.57566e-15	-	-	-	-	None	SPC25	ABCB11	3downstream	0.302579	0.0159046	0.261997	0.0186533
FPG	2	Known	2:169721944_A/T	2	169721944	T	A	0.3492	0.0533	0.0033	1.53e-57	0.0355595	0.00386925	3.92e-20	-0.526062	Conditional	-0.0325316	0.00269123	1.2457e-33	-	-	-	-	SPC25	None	None	3downstream	0.271825	0.436382	0.255168	0.458979
FPG	3	Known	2:169752512_T/C	2	169752512	C	T	0.4934	-0.0432	0.0033	5.35e-39	-0.0314346	0.00389487	6.98e-16	0.0157101	Conditional	0.00943792	0.00284603	0.000912699	-	-	-	-	SPC25	None	None		0.530754	0.384692	0.533376	0.362248
FPG	4	Known	2:169763148_T/C	2	169763148	C	T	0.9755	0.1098	0.0098	3.75e-29	0.117579	0.00981078	4.27e-33	0.036807	Conditional	0.171794	0.00290378	0	-	-	-	-	G6PC2	None	None	intronic	0.978175	0.700795	0.962179	0.701064
FPG	5	Known	2:169774346_T/G	2	169774346	G	T	0.0497	-0.0871	0.0077	7.11e-30	-0.0942494	0.0078847	6.23e-33	0	Conditional	-0.0123747	0.458939	0.978489	-	-	-	-	None	SPC25	ABCB11		0.0853175	0	0.0937099	0.000129584
FPG	1	Known	2:173597431_TG/T	2	173597431	T	TG	0.4312	-0.0608	0.0043	3.39e-45	-	-	-	-	Top	-	-	-	-	-	-	-	RAPGEF4-AS1	None	None	non-coding intronic	0.50496	0.0377734	0.461589	0.794282
FPG	2	Known	2:173497640_C/T	2	173497640	T	C	0.7893	0.0422	0.0039	3.68e-27	0.0314402	0.00411132	2.05e-14	-0.339653	Conditional	-	-	-	-	-	-	-	None	PDK1	AC018712.2		0.744048	0.774354	0.768456	0.770607
FPG	3	Known	2:173590854_A/C	2	173590854	C	A	0.3953	-0.0395	0.0035	2.65e-30	-0.0305928	0.00368993	1.12e-16	0	Conditional	-	-	-	-	-	-	-	RAPGEF4-AS1	None	None	non-coding	0.445437	0.951292	0.430065	0.9488
FPG	1	Known	6:153421680_GA/G	6	153421680	G	GA	0.8945	0.0473	0.007	1.43e-11	-	-	-	-	Top	0.00918655	0.00341109	0.00707868	-	-	-	-	RGS17	None	None	intronic	0.911706	0.805169	0.921493	0.817355
FPG	2	Known	6:153423921_G/C	6	153423921	C	G	0.8937	0.0311	0.0051	9.98e-10	0.0311	0.00510045	1.08e-09	0	Conditional	0.00873883	0.00340555	0.0102868	-	-	-	-	RGS17	None	None	intronic	0.910714	0.804175	0.921795	0.813871
FPG	1	Known	7:15064896_T/G	7	15064896	G	T	0.3256	-0.066	0.0045	6.47e-48	-	-	-	-	Top	0.0394408	0.00269282	1.47482e-48	-	-	-	-	None	AC006045.3	AC006458.3	-	0.684524	0.507952	0.668605	0.537876
FPG	2	Known	7:14887771_A/G	7	14887771	G	A	0.2983	0.0369	0.0036	9.2e-25	0.0362215	0.0036054	9.52e-24	0.0496221	Conditional	0.0291027	0.0056011	2.03894e-07	-	-	-	-	DGKB	None	None	intronic	0.366071	0.0685885	0.383871	0.0622165
FPG	3	Known	7:15054804_A/G	7	15054804	G	A	0.0726	0.019	0.0064	0.003174	0.0489859	0.00677298	4.74e-13	-0.333418	Conditional	0.00993451	0.00884477	0.26135	-	-	-	-	None	AC006045.3	AC006458.3		0.110119	0.0337972	0.104439	0.0269444
FPG	4	Known	7:15060429_T/A	7	15060429	A	T	0.6049	0.0442	0.0033	4.56e-42	0.0527797	0.00348984	1.13e-51	0	Conditional	0.0383563	0.00269099	4.41856e-46	-	-	-	-	None	AC006045.3	AC006458.3		0.58631	0.476143	0.56632	0.510067
FPG	1	Known	7:44252190_CTG/C	7	44252190	C	CTG	0.7819	-0.1013	0.0052	7.72e-85	-	-	-	-	Top	0.121011	0.00353378	1.83008e-256	-	-	-	-	YKT6	None	None	3utr	0.188492	0.175944	0.193445	0.161387
FPG	2	Known	7:44168829_A/G	7	44168829	G	A	0.2107	-0.0508	0.004	2.12e-37	-0.0405686	0.00408008	2.7e-23	-0.160623	Conditional	-0.027017	0.00301972	3.67971e-19	-	-	-	-	None	RNA5SP230	MYL7		0.219246	0.276342	0.251609	0.239992
FPG	3	Known	7:44229968_G/A	7	44229968	A	G	0.7307	0.0173	0.0036	1.43e-06	0.0296661	0.00386088	1.54e-14	-0.0533132	Conditional	0.0149252	0.0028763	2.1153e-07	-	-	-	-	GCK	None	None	5upstream	0.766865	0.663022	0.732903	0.673424
FPG	4	Known	7:44262766_A/G	7	44262766	G	A	0.3102	-0.0273	0.0035	3.13e-15	-0.0463796	0.00374203	2.81e-35	-0.366592	Conditional	-0.00420921	0.00336261	0.210655	-	-	-	-	CAMK2B	None	None	intronic	0.25	0.228628	0.243887	0.235344
FPG	5	Known	7:44266077_G/A	7	44266077	A	G	0.2702	-0.0455	0.0039	9.99e-32	-0.0716685	0.00440053	1.23e-59	0	Conditional	-0.035915	0.00275734	9.02647e-39	-	-	-	-	CAMK2B	None	None	intronic	0.342262	0.527833	0.318475	0.542037
FPG	1	Known	9:628941_A/G	9	628941	G	A	0.8382	-0.0774	0.0061	1.05e-36	-	-	-	-	Top	0.0325323	0.0604415	0.590409	-	-	-	-	KANK1	None	None	intronic	0.200397	0.00695825	0.240871	0.00469178
FPG	2	Known	9:677864_C/G	9	677864	G	C	0.1501	0.0562	0.0047	3.63e-33	0.0562	0.00470184	6.28e-33	0	Conditional	0.025117	0.0585374	0.667868	-	-	-	-	RP11-130C19.3	None	None	intronic	0.21131	0.00596422	0.251289	0.00511923
FPG	1	Known	9:4284961_AT/A	9	4284961	A	AT	0.4128	0.0488	0.0044	8.78e-29	-	-	-	-	Top	0.020329	0.00269213	4.32336e-14	-	-	-	-	GLIS3	None	None	intronic	0.474206	0.523857	0.461738	0.500463
FPG	2	Known	9:4287211_G/C	9	4287211	C	G	0.5277	-0.0331	0.0032	1.71e-25	-0.0378209	0.00328765	1.26e-30	0.236692	Conditional	-0.0185914	0.00268261	4.20795e-12	-	-	-	-	GLIS3	None	None	intronic	0.498016	0.465209	0.527132	0.484345
FPG	3	Known	9:4289809_G/T	9	4289809	T	G	0.9439	0.0271	0.0072	0.0001671	0.046521	0.00739552	3.17e-10	0	Conditional	0.00969917	0.00448246	0.03048	-	-	-	-	GLIS3	None	None	intronic	0.954365	0.912525	0.964744	0.907292
FPG	1	Known	9:22132878_T/C	9	22132878	C	T	0.4425	-0.0559	0.0033	4.64e-64	-	-	-	-	Top	-0.0233465	0.00350792	2.83112e-11	-	-	-	-	None	CDKN2B-AS1	RP11-408N14.1	-	0.439484	0.172962	0.397683	0.165541
FPG	2	Known	9:22137685_T/G	9	22137685	G	T	0.392	0.0184	0.0032	1.44e-08	0.0191847	0.00320058	2.05e-09	0	Conditional	0.0136468	0.00308015	9.40284e-06	-	-	-	-	None	CDKN2B-AS1	RP11-408N14.1		0.401786	0.269384	0.356684	0.273359
FPG	1	Known	10:113003311_G/A	10	113003311	A	G	0.0389	-0.0593	0.0075	2.46e-15	-	-	-	-	Top	-0.0534305	0.00470437	6.90046e-30	-	-	-	-	None	RP11-479A21.1	BTBD7P2	-	0.047619	0.0775348	0.0301282	0.082749
FPG	2	Known	10:112620904_C/A	10	112620904	A	C	0.393	-0.0255	0.0033	1.62e-14	-0.0241518	0.00330539	2.74e-13	0.060473	Conditional	-0.004714	0.00312181	0.131039	-	-	-	-	None	RBM20	RP11-313D6.3		0.431548	0.229622	0.394602	0.242928
FPG	1	Known	11:2857233_G/A	11	2857233	A	G	0.3925	-0.0546	0.0033	3.1e-62	-	-	-	-	Top	-0.020639	0.00616659	0.00081729	-	-	-	-	KCNQ1	None	None	intronic	0.369048	0.0536779	0.352903	0.0582093
FPG	2	Known	11:2735534_C/G	11	2735534	G	C	0.8133	0.0272	0.0041	3.82e-11	0.0269525	0.00410047	4.93e-11	-0.00368993	Conditional	0.00966528	0.00289897	0.000856072	-	-	-	-	KCNQ1	None	None	intronic	0.760913	0.27336	0.769576	0.304458
FPG	1	Known	12:97853954_CA/C	12	97853954	C	CA	0.562	0.0297	0.0043	6.38e-12	-	-	-	-	Top	-0.0258673	0.00346641	8.52888e-14	-	-	-	-	RMST	None	None	-	0.418651	0.176938	0.386866	0.135347
FPG	2	Known	12:97851611_C/T	12	97851611	T	C	0.4058	-0.0214	0.0032	2.11e-11	-0.0214	0.00320034	2.28e-11	0	Conditional	-0.0162953	0.00370731	1.10576e-05	-	-	-	-	RMST	None	None		0.415675	0.143141	0.384961	0.133983
FPG	1	Known	12:112241766_G/A	12	112241766	A	G	0.1546	-0.0953	0.0059	2.03e-59	-	-	-	-	Top	-0.30774	0.377969	0.415535	-	-	-	-	ALDH2	None	None	coding	0.173611	0	0.267141	0
FPG	2	Known	12:112678697_G/A	12	112678697	A	G	0.4797	-0.0328	0.0034	3.26e-22	-0.0328	0.00340088	5.18e-22	0	Conditional	-0.0664662	0.152567	0.663089	-	-	-	-	HECTD4	None	None	intronic	0.494048	0.000994036	0.530362	0.000777907
FPG	1	Novel	12:133140409_T/C	12	133140409	C	T	0.1773	0.0454	0.0057	1.85e-15	-	-	-	-	Top	-0.011746	0.00278689	2.50163e-05	-	-	-	-	FBRSL1	None	None	intronic	0.858135	0.400596	0.0315068	0.0235658
FPG	2	Novel	12:133137480_G/C	12	133137480	C	G	0.8201	-0.034	0.0044	2.23e-14	-0.034	0.00440072	1.11e-14	0	Conditional	-0.0120813	0.00275584	1.16614e-05	-	-	-	-	FBRSL1	None	None	intronic	0.860119	0.408549	0.838065	0.375
FPG	1	Known	15:62391184_AT/A	15	62391184	A	AT	0.4576	-0.0545	0.0043	3.68e-37	-	-	-	-	Top	0.0160033	0.00271026	3.53694e-09	-	-	-	-	None	NPM1P47	C2CD4B	-	0.367063	0.415507	0.334625	0.43837
FPG	2	Known	15:62295484_T/G	15	62295484	G	T	0.2166	-0.0204	0.004	3.34e-07	-0.0243042	0.00403782	1.75e-09	-0.137149	Conditional	-0.00232165	0.00992098	0.814974	-	-	-	-	VPS13C	None	None	intronic	0.200397	0.026839	0.195709	0.0354826
FPG	3	Known	15:62393067_A/G	15	62393067	G	A	0.1112	-0.033	0.0052	2.1e-10	-0.0372996	0.00524936	1.2e-12	0	Conditional	0.0124807	0.00332334	0.000173061	-	-	-	-	None	NPM1P47	C2CD4B		0.0853175	0.214712	0.0788462	0.211814
FPG	1	Known	19:46184757_A/AAAAC	19	46184757	AAAAC	A	0.4791	-0.0264	0.0043	8.28e-10	-	-	-	-	Top	0.00769352	0.00336199	0.0221158	-	-	-	-	GIPR	None	None	intronic	0.375	0.206759	0.384211	0.199476
FPG	2	Known	19:46186150_G/T	19	46186150	T	G	0.5045	0.0191	0.0031	1.25e-09	0.0191	0.00310027	7.24e-10	0	Conditional	0.0098675	0.00314223	0.00168804	-	-	-	-	GIPR	None	None	3utr	0.371032	0.244533	0.400907	0.252047
FPG	1	Known	20:22562326_A/AG	20	22562326	AG	A	0.8631	0.0866	0.0062	9.93e-44	-	-	-	-	Top	-0.0641464	0.00725033	9.00979e-19	-	-	-	-	FOXA2	None	None	3utr	0.156746	0.0666004	0.156774	0.0461099
FPG	2	Known	20:22559124_T/C	20	22559124	C	T	0.2049	-0.0523	0.0041	1.07e-36	-0.0342042	0.00469587	3.24e-13	-0.51211	Conditional	-0.00568226	0.00301052	0.059099	-	-	-	-	LINC00261	None	None	non-coding intronic	0.205357	0.321074	0.212435	0.317514
FPG	3	Known	20:22614132_G/A	20	22614132	A	G	0.7254	0.0512	0.0039	7.24e-40	0.0353589	0.00446713	2.47e-15	0	Conditional	0.00899314	0.00327569	0.0060437	-	-	-	-	None	RP4-788L20.3	RP11-359G22.2		0.764881	0.767396	0.786906	0.770693
HbA1c	1	Known	2:169767148_T/C	2	169767148	C	T	0.3772	0.0601	0.0048	7.08e-36	-	-	-	-	Top	0.101213	0.0114331	8.59566e-19	-	-	-	-	SPC25	None	None	3downstream	0.306548	0.0149105	0.273427	0.0165932
HbA1c	2	Known	2:169764491_T/C	2	169764491	C	T	0.0229	-0.1295	0.0174	1.05e-13	-0.109617	0.017487	3.65e-10	-0.107284	Conditional	-0.249991	0.0319113	4.74258e-15	-0.268805	0.0330181	3.92e-16	-0.0148019	G6PC2	None	None	3utr	0.0545635	0.00298211	0.0365385	0.00311163
HbA1c	1	Known	2:175298358_G/GC	2	175298358	GC	G	0.7615	-0.0712	0.0074	4.93e-22	-	-	-	-	Top	0.0447673	0.00274998	1.4711e-59	-	-	-	-	GPR155	None	None	3utr	0.214286	0.382704	0.202964	0.320518
HbA1c	2	Known	2:175192359_A/G	2	175192359	G	A	0.2738	0.0364	0.0053	7.35e-12	0.0364	0.00530134	6.59e-12	0	Conditional	0.0331094	0.0029675	6.67957e-29	-	-	-	-	AC018470.4	None	None	non-coding intronic	0.212302	0.271372	0.205541	0.262267
HbA1c	1	Novel	3:195792147_AG/A	3	195792147	A	AG	0.5949	0.0494	0.0064	1.09e-14	-	-	-	-	Top	0.0264857	0.00676324	9.0002e-05	-	-	-	-	TFRC	None	None	intronic	0.676587	0.0347913	0.656593	0.0283871
HbA1c	2	Novel	3:195817701_T/A	3	195817701	A	T	0.5505	0.0334	0.0049	1.53e-11	0.0334	0.0049013	9.46e-12	0	Conditional	0.0169463	0.00841387	0.044001	-	-	-	-	None	TFRC	LINC00885		0.695437	0.0218688	0.747467	0.0755297
HbA1c	1	Known	6:26118437_CA/C	6	26118437	C	CA	0.0478	-0.0937	0.0148	2.34e-10	-	-	-	-	Top	0.0843072	0.00354214	4.23069e-125	-	-	-	-	HIST1H2BC	None	None	-	0.970238	0.822068	0.972365	0.85195
HbA1c	2	Known	6:26104632_T/G	6	26104632	G	T	0.9703	0.0756	0.0121	4.89e-10	0.0756	0.0121019	4.19e-10	0	Conditional	0.0909768	0.00357975	2.47268e-142	-	-	-	-	None	HIST1H4C	HIST1H1T	3downstream	0.97123	0.828032	0.973077	0.854703
HbA1c	1	Known	6:32625442_C/A	6	32625442	A	C	0.1181	0.0704	0.0097	2.92e-13	-	-	-	-	Top	0.0210455	0.00416734	4.41826e-07	-	-	-	-	None	HLA-DQA1	HLA-DQB1	3downstream	0.0684524	0.184891	0.0655391	0.211608
HbA1c	2	Known	6:32127470_C/G	6	32127470	G	C	0.0618	0.0744	0.0122	1.12e-09	0.0744	0.0122037	1.08e-09	0	Conditional	0.0314032	0.00916828	0.000614424	-	-	-	-	PPT2-EGFL8	None	None	non-coding intronic	0.0406746	0.0258449	0.0385109	0.0205135
HbA1c	1	Known	7:44252190_CTG/C	7	44252190	C	CTG	0.7819	-0.1007	0.0076	2.78e-40	-	-	-	-	Top	0.126664	0.00337578	2.10504e-307	-	-	-	-	YKT6	None	None	3utr	0.188492	0.175944	0.193445	0.161387
HbA1c	2	Known	7:44169572_A/C	7	44169572	C	A	0.2107	-0.0458	0.0058	4.91e-15	-0.0436116	0.00580752	5.93e-14	0.0447717	Conditional	-0.00419819	0.00291261	0.149477	-	-	-	-	None	RNA5SP230	MYL7		0.220238	0.265408	0.250321	0.231758
HbA1c	3	Known	7:44247258_C/T	7	44247258	T	C	0.309	-0.0449	0.005	2.85e-19	-0.0844988	0.00631149	7.1e-41	0.617859	Conditional	-0.0630232	0.00259199	1.83372e-130	-	-	-	-	YKT6	None	None	intronic	0.407738	0.408549	0.384367	0.433508
HbA1c	4	Known	7:44263456_T/C	7	44263456	C	T	0.5354	0.0143	0.0047	0.00222	0.0636144	0.00592703	7.13e-27	0	Conditional	0.0118152	0.0026629	9.12673e-06	-	-	-	-	CAMK2B	None	None	intronic	0.604167	0.592445	0.586788	0.601615
HbA1c	1	Known	7:127253550_C/T	7	127253550	T	C	0.0686	0.1031	0.0124	9.27e-17	-	-	-	-	Top	-	-	-	-	-	-	-	PAX4	None	None	coding	0.0982143	0	0.0958816	6.49e-05
HbA1c	2	Known	7:127150250_T/C	7	127150250	C	T	0.6462	0.0348	0.0049	1.2e-12	0.0348	0.00490131	1.25e-12	0	Conditional	-	-	-	-	-	-	-	None	AC000124.1	GCC1		0.673611	0.324056	0.670763	0.341712
HbA1c	1	Known	8:41630405_G/A	8	41630405	A	G	0.5199	0.0698	0.0062	4.31e-29	-	-	-	-	Top	0.0863316	0.00301997	1.69323e-179	-	-	-	-	ANK1	None	None	intronic	0.507937	0.252485	0.534839	0.246524
HbA1c	2	Known	8:41628650_A/G	8	41628650	G	A	0.6775	0.0348	0.005	2.65e-12	0.0348	0.00500127	3.45e-12	0	Conditional	0.0653242	0.0028183	9.49386e-119	-	-	-	-	ANK1	None	None	intronic	0.650794	0.290258	0.689833	0.29469
HbA1c	1	Known	8:42392513_CA/C	8	42392513	C	CA	0.5354	0.0452	0.0065	2.54e-12	-	-	-	-	Top	-0.0306112	0.00262587	2.13205e-31	-	-	-	-	SLC20A2	None	None	intronic	0.488095	0.503976	0.480769	0.507336
HbA1c	2	Known	8:42442018_G/A	8	42442018	A	G	0.3618	-0.03	0.0048	4.23e-10	-0.03	0.00480096	4.14e-10	0	Conditional	-0.0251774	0.00261061	5.23744e-22	-	-	-	-	None	RP11-503E24.3	CHRNB3		0.451389	0.406561	0.437176	0.400651
HbA1c	1	Known	9:22134253_G/A	9	22134253	A	G	0.438	-0.0592	0.0048	1.87e-34	-	-	-	-	Top	-0.0474041	0.00337671	9.35396e-45	-	-	-	-	None	CDKN2B-AS1	RP11-408N14.1	-	0.436508	0.167992	0.393453	0.160647
HbA1c	2	Known	9:22136440_G/C	9	22136440	C	G	0.341	0.0319	0.0049	9.45e-11	0.0343789	0.00490503	2.4e-12	0	Conditional	0.0191775	0.00297724	1.18588e-10	-	-	-	-	None	CDKN2B-AS1	RP11-408N14.1		0.393849	0.261431	0.346005	0.26581
HbA1c	1	Known	11:2851113_T/C	11	2851113	C	T	0.596	0.0594	0.0047	5.18e-36	-	-	-	-	Top	0.00652952	0.00291365	0.0250261	-	-	-	-	KCNQ1	None	None	intronic	0.609127	0.735586	0.628686	0.747891
HbA1c	2	Known	11:2638499_A/C	11	2638499	C	A	0.1202	-0.0473	0.0072	6.16e-11	-0.0448741	0.00720427	4.7e-10	-0.0274313	Conditional	0.015029	0.079026	0.84917	-	-	-	-	KCNQ1OT1	None	None	non-coding	0.093254	0.00596422	0.0757381	0.00448576
HbA1c	1	Known	13:114551993_T/C	13	114551993	C	T	0.3166	0.0322	0.0051	2.18e-10	-	-	-	-	Top	0.0454737	0.00274203	9.69228e-62	-	-	-	-	GAS6	None	None	intronic	0.325397	0.362823	0.319767	0.336995
HbA1c	2	Known	13:114633330_T/C	13	114633330	C	T	0.089	0.0575	0.0093	6.37e-10	0.0556998	0.00930704	2.17e-09	0	Conditional	-0.0394244	0.00306444	7.2374e-38	-	-	-	-	None	LINC00565	RASA3	5upstream	0.0496032	0.239563	0.000713267	0.0102607
HbA1c	1	Known	16:16151052_AAAAG/A	16	16151052	A	AAAAG	0.4532	0.0449	0.0064	1.63e-12	-	-	-	-	Top	0.0262508	0.0034513	2.83352e-14	-	-	-	-	ABCC1	None	None	intronic	0.44246	0.186879	0.383356	0.156806
HbA1c	2	Known	16:16163068_A/T	16	16163068	T	A	0.6729	0.0319	0.005	2.01e-10	0.0319	0.00500107	1.79e-10	0	Conditional	0.012412	0.00287274	1.55645e-05	-	-	-	-	ABCC1	None	None	intronic	0.710317	0.666004	0.54576	0.565034
HbA1c	1	Known	16:88849252_AGCAG/A	16	88849252	A	AGCAG	0.6404	0.093	0.0066	2.05e-45	-	-	-	-	Top	0.0549338	0.00266611	2.9025e-94	-	-	-	-	PIEZO1	None	None	intronic	0.625	0.639165	0.638633	0.628095
HbA1c	2	Known	16:88847523_T/C	16	88847523	C	T	0.1722	0.0366	0.0064	8.02e-09	0.0738173	0.00695517	2.58e-26	-0.403237	Conditional	0.0374847	0.00302432	2.85725e-35	-	-	-	-	PIEZO1	None	None	intronic	0.21627	0.237575	0.22739	0.234314
HbA1c	3	Known	16:88850968_G/C	16	88850968	C	G	0.4607	0.0487	0.0047	3.81e-25	0.06991	0.00510971	1.3e-42	0	Conditional	0.0312004	0.00267147	1.65583e-31	-	-	-	-	PIEZO1	None	None	intronic	0.40377	0.385686	0.407979	0.36163
HbA1c	1	Known	17:76124810_A/AG	17	76124810	AG	A	0.8341	-0.1589	0.0085	1.8e-78	-	-	-	-	Top	0.097761	0.00310806	8.27196e-217	-	-	-	-	TMC6	None	None	5upstream	0.227183	0.2167	0.229028	0.202753
HbA1c	2	Known	17:76122078_T/C	17	76122078	C	T	0.1488	0.1152	0.0073	3.29e-56	0.120038	0.00732885	2.71e-60	-0.0814518	Conditional	0.109781	0.00392081	2.73222e-172	-	-	-	-	TMC6	None	None	intronic	0.168651	0.131213	0.185733	0.123042
HbA1c	3	Known	17:76130264_G/A	17	76130264	A	G	0.0359	0.0953	0.0116	2.71e-16	0.081383	0.0120732	1.58e-11	0.285074	Conditional	0.0338523	0.00591583	1.05174e-08	-	-	-	-	TMC8	None	None	intronic	0.0585317	0.0526839	0.0622593	0.04882
HbA1c	4	Known	17:76135412_G/T	17	76135412	T	G	0.2217	0.0556	0.0055	5.34e-24	0.0471875	0.00571387	1.48e-16	0	Conditional	0.0218992	0.00258451	2.39682e-17	-	-	-	-	TMC8	None	None	intronic	0.231151	0.488072	0.234275	0.472258
HbA1c	1	Known	19:17237466_CT/C	19	17237466	C	CT	0.6503	0.0832	0.0066	5.29e-36	-	-	-	-	Top	-0.0322145	0.00288831	6.98136e-29	-	-	-	-	MYO9B	None	None	intronic	0.376984	0.266402	0.433814	0.258319
HbA1c	2	Known	19:17258828_T/C	19	17258828	C	T	0.4077	-0.058	0.0051	1.31e-29	-0.058	0.00510405	6.35e-30	0	Conditional	-0.0371065	0.00285564	1.35313e-38	-	-	-	-	MYO9B	None	None	intronic	0.428571	0.294235	0.457419	0.284393
HDL	1	Known	1:28389310_C/G	1	28389310	G	C	0.5921	-0.024	0.0033	2.48e-13	-	-	-	-	Top	-0.0126619	0.00311379	4.77636e-05	-	-	-	-	EYA3	None	None	non-coding intronic	0.52877	0.291252	0.496766	0.307461
HDL	2	Known	1:28598287_C/T	1	28598287	T	C	0.0244	0.0581	0.0094	5.29e-10	0.0595717	0.00940283	2.37e-10	0	Conditional	-	-	-	-	-	-	-	SESN2	None	None	coding	0.0446429	0	0.0244216	0
HDL	1	Known	1:110470764_G/A	1	110470764	A	G	0.2947	-0.038	0.0037	8.59e-25	-	-	-	-	Top	-0.0333222	0.00402312	1.21031e-16	-	-	-	-	CSF1	None	None	3downstream	0.280754	0.132207	0.297941	0.150097
HDL	2	Known	1:110255596_C/G	1	110255596	G	C	0.6908	0.0281	0.0037	2.7e-14	0.0284326	0.00370075	1.55e-14	0.00881491	Conditional	0.0132891	0.00320748	3.42678e-05	-	-	-	-	GSTM5	None	None	intronic	0.6875	0.271372	0.716303	0.292884
HDL	1	Known	1:230294916_C/T	1	230294916	T	C	0.1593	0.0444	0.0043	1.57e-25	-	-	-	-	Top	0.0668913	0.00293524	7.78404e-115	-	-	-	-	GALNT2	None	None	intronic	0.195437	0.600398	0.19112	0.607932
HDL	2	Known	1:230136413_C/T	1	230136413	T	C	0.2707	-0.0231	0.0035	5.35e-11	-0.0234114	0.00350049	2.26e-11	0.00867277	Conditional	-0.0147235	0.00538229	0.00622818	-	-	-	-	None	RP11-286M16.1	RP11-552D4.1	5upstream	0.360119	0.0894632	0.377419	0.0872244
HDL	1	Known	7:80286003_C/T	7	80286003	T	C	0.0462	0.1177	0.007	1.12e-63	-	-	-	-	Top	-	-	-	-	-	-	-	CD36	None	None	coding	0.00992064	0	0.00256739	0
HDL	2	Known	7:80285003_C/T	7	80285003	T	C	0.558	0.0314	0.0033	1.7e-21	0.0210608	0.00337018	4.13e-10	0.225072	Conditional	-	-	-	-	-	-	-	CD36	None	None	non-coding intronic	0.561508	0.424453	0.550968	0.416667
HDL	1	Known	8:19821425_T/G	8	19821425	G	T	0.1268	0.1665	0.0048	3.66e-260	-	-	-	-	Top	0.16397	0.00459983	1.37102e-277	-	-	-	-	LPL	None	None	intronic	0.122024	0.135189	0.0996144	0.100782
HDL	2	Known	8:19931193_T/C	8	19931193	C	T	0.3358	0.1006	0.0036	7.87e-168	0.0554504	0.00401302	2e-43	-0.0611601	Conditional	0.0720752	0.00301189	2.08346e-126	-	-	-	-	None	LPL	AC100802.3		0.35119	0.664016	0.347882	0.628735
HDL	3	Known	8:19954384_A/C	8	19954384	C	A	0.6905	-0.0301	0.0036	3.45e-17	-0.0257393	0.00360766	9.71e-13	0	Conditional	-0.0223217	0.0028957	1.27711e-14	-	-	-	-	AC100802.3	None	None		0.77381	0.459245	0.76834	0.475055
HDL	1	Known	8:121782028_C/T	8	121782028	T	C	0.0234	-0.0837	0.0107	7e-15	-	-	-	-	Top	-	-	-	-	-	-	-	RP11-713M15.1	None	None	non-coding intronic	0.0208333	0	0.0147436	0.000259235
HDL	2	Known	8:121867780_T/C	8	121867780	C	T	0.6142	-0.0229	0.0033	4.53e-12	-0.020717	0.00331423	4.08e-10	0	Conditional	-	-	-	-0.0230356	0.00341845	1.6e-11	-0.133859	None	RP11-713M15.2	RP11-369K17.1		0.713294	0.632207	0.714744	0.67
HDL	1	Known	8:126499878_G/A	8	126499878	A	G	0.6812	0.0345	0.0035	1.27e-22	-	-	-	-	Top	-	-	-	-	-	-	-	RP11-136O12.2	None	None	-	0.733135	0.67992	0.700387	0.710091
HDL	2	Known	8:126561795_A/G	8	126561795	G	A	0.334	-0.0234	0.0036	8.02e-11	-0.0237599	0.0036073	4.5e-11	0.0486354	Conditional	-	-	-	-	-	-	-	None	RP11-136O12.2	RP11-697B24.1		0.366071	0.0139165	0.350708	0.00700026
HDL	3	Known	8:126630568_G/T	8	126630568	T	G	0.2761	-0.0259	0.0035	2.21e-13	-0.023607	0.00350655	1.67e-11	0	Conditional	-	-	-	-	-	-	-	None	RP11-136O12.2	RP11-697B24.1		0.347222	0.136183	0.336118	0.153761
HDL	1	Known	9:107665739_G/A	9	107665739	A	G	0.2484	-0.1108	0.0037	1.59e-201	-	-	-	-	Top	-0.0826195	0.0032998	3.55714e-138	-	-	-	-	ABCA1	None	None	intronic	0.240079	0.240557	0.22365	0.240772
HDL	2	Known	9:107564846_T/C	9	107564846	C	T	0.6566	0.047	0.0033	5.71e-45	0.0587319	0.00349051	1.57e-63	-0.398764	Conditional	0.0375964	0.00337303	7.59603e-29	-	-	-	-	ABCA1	None	None	intronic	0.582341	0.786282	0.587742	0.756527
HDL	3	Known	9:107579472_A/C	9	107579472	C	A	0.1385	0.0179	0.0057	0.001703	0.0374138	0.00603833	5.79e-10	0.137501	Conditional	0.0106986	0.00672762	0.111781	0.0252802	0.00727396	0.00051002	-0.0396643	ABCA1	None	None	intronic	0.125992	0.0407555	0.134492	0.0384915
HDL	4	Known	9:107589744_C/T	9	107589744	T	C	0.6947	0.0593	0.0035	1.13e-63	0.0621832	0.00359521	5.03e-67	-0.154737	Conditional	0.0691816	0.00399257	3.19656e-67	0.0800777	0.00586823	2.13e-42	-0.114702	ABCA1	None	None	intronic	0.719246	0.156064	0.739717	0.148196
HDL	5	Known	9:107647019_C/T	9	107647019	T	C	0.0598	0.0636	0.0064	4.25e-23	0.0519066	0.00654763	2.24e-15	-0.144516	Conditional	0.0773272	0.004633	1.66401e-62	0.0602326	0.00554409	1.71e-27	-0.0400372	ABCA1	None	None	intronic	0.0704365	0.0934394	0.0558408	0.105021
HDL	6	Known	9:107690709_C/G	9	107690709	G	C	0.4252	0.0244	0.0033	2.71e-13	0.0294766	0.00331596	6.15e-19	0	Conditional	0.0178919	0.00291827	8.74591e-10	-	-	-	-	RP11-217B7.2	None	None	5upstream	0.462302	0.485089	0.433507	0.463786
HDL	1	Known	10:94839724_G/T	10	94839724	T	G	0.6241	0.0344	0.0035	6.81e-23	-	-	-	-	Top	0.0182688	0.00288307	2.35335e-10	-	-	-	-	None	CYP26A1	NIP7P1	3downstream	0.792659	0.487078	0.805913	0.461274
HDL	2	Known	10:95339316_A/G	10	95339316	G	A	0.153	-0.0335	0.0052	1.38e-10	-0.0322349	0.00520238	5.78e-10	0	Conditional	-0.016648	0.0102943	0.105837	-	-	-	-	FFAR4	None	None	intronic	0.0873016	0.028827	0.0728093	0.0222381
HDL	1	Known	10:113983496_A/G	10	113983496	G	A	0.4048	-0.0396	0.0033	7.27e-33	-	-	-	-	Top	-0.0225866	0.00344558	5.56595e-11	-	-	-	-	None	GPAM	TECTB	-	0.417659	0.224652	0.424262	0.234168
HDL	2	Known	10:113947040_C/T	10	113947040	T	C	0.6925	-0.0389	0.0036	1.31e-26	-0.0393621	0.00360221	8.54e-28	0.00215732	Conditional	-0.0394063	0.00321961	1.95833e-34	-	-	-	-	GPAM	None	None		0.760913	0.692843	0.72	0.719341
HDL	3	Known	10:114123156_T/C	10	114123156	C	T	0.1697	-0.0222	0.0044	5.86e-07	-0.0279986	0.00441724	2.32e-10	0	Conditional	-0.00589457	0.00446383	0.186664	-	-	-	-	None	GUCY2GP	ACSL5		0.100198	0.0944334	0.0953608	0.104467
HDL	1	Known	11:116622299_G/A	11	116622299	A	G	0.0664	-0.2984	0.0062	0	-	-	-	-	Top	-0.299156	0.121918	0.0141382	-	-	-	-	BUD13	None	None	intronic	0.0426587	0.000994036	0.0842986	0.000912171
HDL	2	Known	11:116642100_A/G	11	116642100	G	A	0.0521	0.1116	0.0078	1.2e-46	0.166751	0.010113	4.41e-61	-0.198873	Conditional	0.0833572	0.00631045	7.99376e-40	-	-	-	-	BUD13	None	None	intronic	0.0386905	0.0596421	0.0333333	0.057141
HDL	3	Known	11:116645149_A/G	11	116645149	G	A	0.423	0.0949	0.0033	6.65e-185	0.134466	0.00463835	8.75e-185	-0.46173	Conditional	-0.0191528	0.00376314	3.59127e-07	-	-	-	-	None	AP006216.10	AP006216.11	5upstream	0.34623	0.189861	0.400129	0.181942
HDL	4	Known	11:116654435_C/T	11	116654435	T	C	0.222	0.0723	0.0039	1.97e-78	0.174024	0.00553851	1.05e-216	-0.232061	Conditional	-0.00150354	0.00287867	0.601461	-	-	-	-	ZNF259	None	None	intronic	0.328373	0.418489	0.274611	0.424219
HDL	5	Known	11:116665079_C/T	11	116665079	T	C	0.1108	0.1427	0.0047	1.3e-200	0.0776681	0.00540873	9.25e-47	-0.227816	Conditional	0.0216468	0.00520301	3.17751e-05	-	-	-	-	None	APOA5	AP006216.5	5upstream	0.146825	0.0954274	0.20232	0.0773022
HDL	6	Known	11:116701535_T/C	11	116701535	C	T	0.4108	0.0169	0.0034	5.59e-07	-0.0382393	0.00432125	8.82e-19	0.212541	Conditional	-0.00503276	0.00338159	0.136677	-	-	-	-	APOC3	None	None	coding	0.395833	0.704771	0.436281	0.720665
HDL	7	Known	11:116730390_A/G	11	116730390	G	A	0.0428	-0.059	0.0091	9.36e-11	-0.0690483	0.00935569	1.58e-13	-0.0338985	Conditional	-	-	-	-	-	-	-	SIK3	None	None	intronic	0.0406746	0	0.029525	0
HDL	8	Known	11:116752798_A/G	11	116752798	G	A	0.0685	-0.11	0.0079	1.19e-43	-0.112481	0.00836389	3.14e-41	-0.0439254	Conditional	-	-	-	-	-	-	-	SIK3	None	None	intronic	0.0416667	0	0.0449294	0
HDL	9	Known	11:116927101_G/A	11	116927101	A	G	0.0348	0.1242	0.0079	2.16e-55	0.0932691	0.00984885	2.8e-21	0	Conditional	0.0872512	0.00807372	3.24159e-27	-	-	-	-	SIK3	None	None	intronic	0.0505952	0.0208748	0.0347044	0.0329093
HDL	1	Known	12:57841705_TAA/T	12	57841705	T	TAA	0.0928	0.0494	0.007	1.55e-12	-	-	-	-	Top	-	-	-	-	-	-	-	INHBC	None	None	intronic	0.0684524	0.194831	0.0158228	0.0619203
HDL	2	Known	12:57848639_G/A	12	57848639	A	G	0.401	0.0228	0.0032	2.25e-12	0.0228	0.00320039	1.05e-12	0	Conditional	-	-	-	-	-	-	-	INHBE	None	None	5upstream	0.298611	0.532803	0.297036	0.545437
HDL	1	Known	12:112241766_G/A	12	112241766	A	G	0.1546	-0.1167	0.0056	7.57e-96	-	-	-	-	Top	0.569122	0.377969	0.132136	-	-	-	-	ALDH2	None	None	coding	0.173611	0	0.267141	0
HDL	2	Known	12:111780644_T/C	12	111780644	C	T	0.7299	-0.0349	0.0036	9.55e-22	-0.0278533	0.00365378	2.48e-14	0.100015	Conditional	0.00746627	0.00359377	0.0377507	-	-	-	-	CUX2	None	None	intronic	0.65377	0.207753	0.726563	0.199447
HDL	3	Known	12:111827203_G/A	12	111827203	A	G	0.4662	-0.0419	0.0035	9.1e-34	-0.0330668	0.00364046	1.05e-19	0.283025	Conditional	0.00868984	0.021966	0.692397	-	-	-	-	RP3-473L9.4	None	None		0.49504	0.00298211	0.543814	0.00583431
HDL	4	Known	12:112295190_T/C	12	112295190	C	T	0.7617	-0.0411	0.0039	8.61e-26	-0.0262859	0.00409312	1.35e-10	0	Conditional	-0.00237239	0.00376198	0.528287	-	-	-	-	MAPKAPK5	None	None	intronic	0.794643	0.167992	0.804516	0.179449
HDL	1	Known	12:125369124_G/A	12	125369124	A	G	0.2152	0.0547	0.0038	1.22e-46	-	-	-	-	Top	0.0502272	0.00438536	2.30226e-30	-	-	-	-	None	SCARB1	RNU6-927P	-	0.280754	0.11332	0.253238	0.116638
HDL	2	Known	12:125297424_T/C	12	125297424	C	T	0.4947	-0.0293	0.0032	1.81e-19	-0.0282476	0.00320743	1.29e-18	0.0183437	Conditional	0.0325589	0.022274	0.143812	-	-	-	-	SCARB1	None	None	intronic	0.55754	0.992048	0.583441	0.991052
HDL	3	Known	12:125338529_C/T	12	125338529	T	C	0.5712	0.0499	0.0035	4.03e-46	0.0512194	0.00389462	1.67e-39	-0.297706	Conditional	0.0398352	0.00319633	1.22173e-35	0.0316457	0.00426002	1.1e-13	-0.112836	SCARB1	None	None	intronic	0.618056	0.71173	0.634665	0.727969
HDL	4	Known	12:125352178_G/A	12	125352178	A	G	0.6222	0.0227	0.0036	3.66e-10	0.0274747	0.00406068	1.32e-11	0.306612	Conditional	0.0135321	0.00291529	3.45649e-06	-	-	-	-	SCARB1	None	None		0.581349	0.496024	0.548325	0.485071
HDL	1	Known	14:105268228_G/A	14	105268228	A	G	0.3525	-0.0509	0.0043	5.12e-33	-	-	-	-	Top	-0.0394118	0.00480268	2.29384e-16	-	-	-	-	ZBTB42	None	None	coding	0.305556	0.879722	0.293436	0.891637
HDL	2	Known	14:105256581_T/C	14	105256581	C	T	0.4366	-0.0406	0.0036	3.08e-30	-0.0406	0.00360144	1.78e-29	0	Conditional	-0.0404877	0.00516473	4.54947e-15	-	-	-	-	AKT1	None	None	intronic	0.324405	0.889662	0.307692	0.905727
HDL	1	Known	15:58722590_G/GC	15	58722590	GC	G	0.6309	-0.1597	0.0043	1.07e-305	-	-	-	-	Top	0.13867	0.00352037	0	-	-	-	-	LIPC	None	None	5upstream	0.358135	0.200795	0.348387	0.211221
HDL	2	Known	15:58544773_T/C	15	58544773	C	T	0.0502	-0.1388	0.0087	9.79e-58	-0.0863015	0.00890887	3.42e-22	-0.207889	Conditional	-	-	-	-	-	-	-	ALDH1A2	None	None		0.0376984	0	0.0653846	6.48e-05
HDL	3	Known	15:58577777_A/T	15	58577777	T	A	0.542	0.0613	0.0032	1.57e-79	0.0587402	0.00362436	4.5e-59	0.465384	Conditional	0.0542851	0.00460331	4.34673e-32	-	-	-	-	ALDH1A2	None	None		0.464286	0.130219	0.473684	0.100843
HDL	4	Known	15:58596475_G/A	15	58596475	A	G	0.3529	0.0133	0.0035	0.000171	-0.0313784	0.00395509	2.13e-15	0.130491	Conditional	0.00961002	0.00554742	0.0832141	-	-	-	-	ALDH1A2	None	None		0.330357	0.0894632	0.285124	0.0688386
HDL	5	Known	15:58656536_T/A	15	58656536	A	T	0.1368	0.0208	0.0046	6.45e-06	-0.0368368	0.00502588	2.31e-13	0.418116	Conditional	0.00286502	0.00405507	0.47986	-	-	-	-	ALDH1A2	None	None		0.105159	0.172962	0.120335	0.136517
HDL	6	Known	15:58666410_A/T	15	58666410	T	A	0.2818	0.0873	0.0039	1.99e-111	0.0403892	0.00456463	8.89e-19	0.358226	Conditional	0.0277611	0.0029001	1.05291e-21	-	-	-	-	ALDH1A2	None	None		0.198413	0.500994	0.182111	0.496104
HDL	7	Known	15:58678512_C/T	15	58678512	T	C	0.2071	0.1086	0.0039	2.51e-168	0.0350157	0.00472516	1.26e-13	0.52994	Conditional	0.120172	0.0031362	2.85175e-320	-	-	-	-	ALDH1A2	None	None		0.19246	0.2833	0.189833	0.286253
HDL	8	Known	15:58680178_T/C	15	58680178	C	T	0.514	0.1183	0.0032	1.68e-296	0.0713477	0.00432168	3.15e-61	-0.478066	Conditional	0.114565	0.00299344	1.62063e-319	-	-	-	-	ALDH1A2	None	None		0.449405	0.336978	0.425518	0.337549
HDL	9	Known	15:58702763_C/T	15	58702763	T	C	0.2591	-0.1141	0.0037	3.51e-208	-0.0516834	0.00433842	1.01e-32	-0.105545	Conditional	-0.0231477	0.0250284	0.355041	-	-	-	-	ALDH1A2	None	None		0.297619	0.00397614	0.31491	0.00388802
HDL	10	Known	15:58710699_C/T	15	58710699	T	C	0.0252	0.0474	0.0097	1.02e-06	0.0729354	0.0101406	6.37e-13	0.00737818	Conditional	0.0212889	0.00662932	0.00132142	-	-	-	-	LIPC	None	None				0.0376135	0.0529026
HDL	11	Known	15:58718998_T/C	15	58718998	C	T	0.5551	0.108	0.0033	6.68e-233	0.0765422	0.00359321	1.09e-100	-0.126512	Conditional	0.0940128	0.00325494	3.97755e-183	-	-	-	-	LIPC	None	None		0.463294	0.269384	0.469032	0.288339
HDL	12	Known	15:58720403_G/A	15	58720403	A	G	0.179	-0.0629	0.0041	7.04e-52	-0.0567807	0.00423397	5.23e-41	-0.0721232	Conditional	-0.0111889	0.0260009	0.666959	-	-	-	-	LIPC	None	None		0.234127	0.00497018	0.262306	0.00401815
HDL	13	Known	15:58728066_C/T	15	58728066	T	C	0.0201	-0.1044	0.0116	1.92e-19	-0.156866	0.0118891	9.49e-40	-0.0307886	Conditional	-	-	-	-	-	-	-	RP11-355N15.1	None	None	non-coding	0.0128968	0	0.0173077	0.000194603
HDL	14	Known	15:58728372_G/A	15	58728372	A	G	0.0298	-0.056	0.0087	1.49e-10	-0.0763734	0.00901869	2.49e-17	-0.134592	Conditional	-	-	-	-	-	-	-	RP11-355N15.1	None	None	non-coding	0.0119048	0.00198807	0.0025641	0.00220321
HDL	15	Known	15:58731153_G/C	15	58731153	C	G	0.3154	-0.0968	0.0034	1.08e-176	-0.0825788	0.00368205	2.13e-111	0.241134	Conditional	-0.133026	0.0034732	5.41891e-320	-	-	-	-	RP11-355N15.1	None	None	non-coding intronic	0.420635	0.793241	0.430412	0.77873
HDL	16	Known	15:58735005_A/G	15	58735005	G	A	0.9173	-0.1232	0.0053	4.53e-118	-0.0446408	0.00561063	1.77e-15	-0.0235182	Conditional	-0.124761	0.00385672	4.41026e-229	-	-	-	-	RP11-355N15.1	None	None	non-coding intronic	0.920635	0.842942	0.946727	0.837531
HDL	17	Known	15:58833993_G/A	15	58833993	A	G	0.2371	0.03	0.0037	2.31e-16	0.024971	0.00371208	1.73e-11	-0.0130391	Conditional	0.0399579	0.00866332	3.98417e-06	0.0226563	0.0087985	0.0100236	-0.00446525	LIPC	None	None	coding	0.328373	0.0347913	0.331177	0.0326454
HDL	18	Known	15:58921198_T/C	15	58921198	C	T	0.8826	-0.0325	0.005	6.66e-11	-0.0386228	0.0050078	1.23e-14	0	Conditional	-0.00761051	0.00318454	0.0168568	-	-	-	-	ADAM10	None	None	intronic	0.843254	0.312127	0.827121	0.286475
HDL	1	Novel	16:53162096_AT/A	16	53162096	A	AT	0.22	0.0313	0.005	5.34e-10	-	-	-	-	Top	0.0145821	0.00316202	3.9971e-06	-	-	-	-	CHD9	None	None	intronic	0.242063	0.286282	0.262779	0.307413
HDL	2	Novel	16:53367933_G/A	16	53367933	A	G	0.438	0.0193	0.0033	3.77e-09	0.0193	0.00330029	4.98e-09	0	Conditional	0.00984487	0.00287928	0.000628113	-	-	-	-	None	CHD9	snoU13		0.422619	0.421471	0.449612	0.465248
HDL	1	Known	16:56993886_A/G	16	56993886	G	A	0.171	0.3049	0.0045	0	-	-	-	-	Top	0.261688	0.00301488	0	-	-	-	-	None	AC012181.1	CETP	5upstream	0.175595	0.291252	-	-
HDL	2	Known	16:56726767_G/A	16	56726767	A	G	0.1491	0.0446	0.0046	3.32e-22	0.0376461	0.00462784	4.13e-16	-0.0415935	Conditional	-0.0056583	0.00286741	0.0484608	-	-	-	-	None	DPPA2P4	RP11-343H19.1		0.125	0.485089	0.129344	0.516509
HDL	3	Known	16:56873873_T/C	16	56873873	C	T	0.019	-0.1368	0.0128	1.45e-26	-0.0892306	0.0130439	7.88e-12	0.0332356	Conditional	-	-	-	-	-	-	-	NUP93	None	None	intronic	0.0109127	0	0.00706033	0.000259235
HDL	4	Known	16:56913510_C/A	16	56913510	A	C	0.0188	0.0322	0.0111	0.00391	0.0697555	0.01124	5.43e-10	-0.0874208	Conditional	0.167807	0.129115	0.193716	-	-	-	-	SLC12A3	None	None	coding	0.0138889	0.00198807	0.00899743	0.000389509
HDL	5	Known	16:56981126_G/T	16	56981126	T	G	0.2374	0.0051	0.0038	0.1782	0.0602985	0.004105	7.58e-49	0.121498	Conditional	0.00602349	0.00458227	0.188672	-	-	-	-	None	HERPUD1	AC012181.1		0.286706	0.112326	0.312903	0.112628
HDL	6	Known	16:56985555_A/G	16	56985555	G	A	0.933	0.0763	0.0062	1.51e-34	0.108098	0.00904372	6.27e-33	-0.305403	Conditional	0.19706	0.00344768	0	-	-	-	-	None	HERPUD1	AC012181.1		0.921627	0.787276	0.934531	0.783246
HDL	7	Known	16:56986762_G/T	16	56986762	T	G	0.4046	-0.136	0.0035	0	-0.0808359	0.00462009	1.52e-68	-0.132076	Conditional	-0.174896	0.00288155	0	-	-	-	-	None	HERPUD1	AC012181.1		0.455357	0.473161	0.470246	0.451749
HDL	8	Known	16:56989358_G/C	16	56989358	C	G	0.0119	-0.1904	0.0126	6.63e-52	-0.168589	0.0128036	1.35e-39	-0.0678428	Conditional	-	-	-	-	-	-	-	None	HERPUD1	AC012181.1		0.0138889	0	0.029563	0
HDL	9	Known	16:56994894_G/A	16	56994894	A	G	0.2489	0.1977	0.0036	0	0.143441	0.00740009	1.06e-83	0.439885	Conditional	0.108514	0.00286033	5.14916e-314	-	-	-	-	None	AC012181.1	CETP	5upstream	0.248016	0.469185	0.228792	0.504365
HDL	10	Known	16:56999328_C/T	16	56999328	T	C	0.2651	0.1938	0.0036	0	0.0698902	0.00504498	1.21e-43	0.193062	Conditional	0.219262	0.00286701	0	-	-	-	-	CETP	None	None	intronic	0.292659	0.422465	0.280804	0.44018
HDL	11	Known	16:57002732_T/G	16	57002732	G	T	0.9047	0.198	0.0054	7.38e-290	0.120509	0.00593522	1.18e-91	0.0395385	Conditional	0.250161	0.0034944	0	-	-	-	-	CETP	None	None	intronic	0.866071	0.767396	0.865285	0.78915
HDL	12	Known	16:57007987_G/C	16	57007987	C	G	0.0144	0.5553	0.0137	0	0.312742	0.0145273	8.54e-103	0.0646384	Conditional	-	-	-	-	-	-	-	CETP	None	None	intronic	0.0178571	0	0.0166667	0
HDL	13	Known	16:57017762_C/G	16	57017762	G	C	0.7867	-0.0593	0.0038	2.48e-55	0.0578364	0.00472223	1.73e-34	-0.177069	Conditional	-0.136873	0.00430595	2.7989e-221	-	-	-	-	None	CETP	NLRC5	3downstream	0.792659	0.872763	0.786264	0.880177
HDL	14	Known	16:57028451_C/T	16	57028451	T	C	0.1223	-0.0955	0.0049	5.6e-83	-0.0354855	0.00526866	1.64e-11	-0.142451	Conditional	0.0379933	0.00770561	8.20315e-07	-	-	-	-	NLRC5	None	None	intronic	0.149802	0.0506958	0.153402	0.033463
HDL	15	Known	16:57029611_G/T	16	57029611	T	G	0.0895	0.0941	0.0054	8.84e-68	0.0765472	0.00549567	4.24e-44	0	Conditional	-	-	-	-	-	-	-	NLRC5	None	None	intronic	0.0724206	0	0.0935897	0.000129668
HDL	1	Known	18:47120600_G/A	18	47120600	A	G	0.4497	0.0876	0.0033	1.18e-159	-	-	-	-	Top	0.0725893	0.00718602	5.50187e-24	-	-	-	-	None	LIPG	SMUG1P1	3downstream	0.425595	0.0536779	0.414634	0.0487837
HDL	2	Known	18:47155167_T/C	18	47155167	C	T	0.0885	-0.1031	0.0061	4.93e-65	-0.0497897	0.00654743	2.86e-14	-0.354743	Conditional	-0.0294872	0.13738	0.830048	-	-	-	-	None	LIPG	SMUG1P1		0.0873016	0.00198807	0.0679487	0.00298198
HDL	3	Known	18:47181668_A/T	18	47181668	T	A	0.8502	0.0713	0.0044	4.69e-58	0.0605894	0.00473763	1.89e-37	0.198295	Conditional	0.0933004	0.00373581	1.72432e-137	-	-	-	-	None	SMUG1P1	RP11-813F20.2		0.811508	0.833996	0.816602	0.82851
HDL	4	Known	18:47214864_C/A	18	47214864	A	C	0.5586	-0.0196	0.0033	1.93e-09	-0.039788	0.00339007	8.27e-32	0	Conditional	-0.0290373	0.00407429	1.02883e-12	-0.033807	0.00536667	2.99e-10	0.415749	None	SMUG1P1	RP11-813F20.2		0.483135	0.137177	0.492298	0.15731
HDL	1	Known	19:45422160_C/G	19	45422160	G	C	0.1095	-0.1168	0.0055	1.16e-101	-	-	-	-	Top	-0.0614834	0.00368783	2.26973e-62	-	-	-	-	APOC1	None	None	intronic	0.0992063	0.197813	0.110398	0.180945
HDL	2	Known	19:45414399_C/A	19	45414399	A	C	0.0421	0.1084	0.0071	9.55e-53	0.0956855	0.00712506	4.07e-41	-0.0915539	Conditional	0.0469951	0.00455754	6.32561e-25	-	-	-	-	None	APOE	APOC1	3downstream	0.110119	0.0934394	0.0824742	0.108464
HDL	3	Known	19:45444566_G/T	19	45444566	T	G	0.4837	0.0545	0.0035	3.19e-54	0.0501907	0.00350722	1.88e-46	0	Conditional	0.037388	0.00318936	9.94259e-32	-	-	-	-	None	APOC1P1	APOC4-APOC2	5upstream	0.553571	0.331014	0.516491	0.302964
HDL	1	Known	20:44549022_G/T	20	44549022	T	G	0.0609	-0.1013	0.0067	1.04e-51	-	-	-	-	Top	-0.124016	0.0171197	4.36706e-13	-	-	-	-	None	PLTP	PCIF1	-	0.0952381	0.0149105	0.0816195	0.00823606
HDL	2	Known	20:44533110_A/T	20	44533110	T	A	0.6054	-0.0356	0.0033	2.27e-26	-0.0245895	0.00338885	3.99e-13	0.0902929	Conditional	-0.0207164	0.00307066	1.51733e-11	-	-	-	-	PLTP	None	None	intronic	0.578373	0.668986	0.57762	0.652046
HDL	3	Known	20:44536932_G/A	20	44536932	A	G	0.0067	-0.0971	0.0159	1.11e-09	-0.0942408	0.0159577	3.51e-09	-0.0325978	Conditional	-0.0687794	0.00363041	5.50851e-80	-	-	-	-	PLTP	None	None	intronic	0.0248016	0.202783	0.0237484	0.187329
LDL	1	Known	1:55509585_C/T	1	55509585	T	C	0.0153	-0.5359	0.0164	4.7e-233	-	-	-	-	Top	-	-	-	-	-	-	-	PCSK9	None	None	coding	0.0128968	0	0.00512821	0
LDL	2	Known	1:55337380_A/G	1	55337380	G	A	0.1742	0.0258	0.0045	9.92e-09	0.0282462	0.00451413	3.92e-10	0.00333717	Conditional	-	-	-	-	-	-	-	DHCR24	None	None	intronic	0.136905	0	0.120823	0.000454368
LDL	3	Known	1:55459535_C/T	1	55459535	T	C	0.1704	-0.0246	0.0042	4.7e-09	-0.0259603	0.00421239	7.14e-10	-0.0637717	Conditional	-	-	-	-	-	-	-	None	TMEM61	BSND	3downstream	0.21131	0.00397614	0.201935	0.00201849
LDL	4	Known	1:55489542_C/T	1	55489542	T	C	0.1085	-0.0596	0.0049	9.03e-34	-0.0375179	0.00530864	1.58e-12	-0.404636	Conditional	-	-	-	-	-	-	-	None	BSND	PCSK9		0.144841	0.233598	0.126933	0.2281
LDL	5	Known	1:55498949_C/T	1	55498949	T	C	0.6896	0.053	0.0036	1.87e-50	0.0374315	0.00396211	3.47e-21	-0.172989	Conditional	-	-	-	-	-	-	-	None	BSND	PCSK9		0.66369	0.170974	0.652903	0.175855
LDL	6	Known	1:55521195_C/T	1	55521195	T	C	0.1171	-0.061	0.0051	3.1e-33	-0.049693	0.00522412	1.87e-21	-0.0800941	Conditional	-	-	-	-	-	-	-	PCSK9	None	None	non-coding intronic	0.107143	0.0954274	0.084724	0.083863
LDL	7	Known	1:55590015_T/C	1	55590015	C	T	0.0681	0.0524	0.0064	4.32e-16	0.052967	0.00647158	2.73e-16	0.0412307	Conditional	-	-	-	-	-	-	-	USP24	None	None	intronic	0.0505952	0.0397614	0.0641849	0.0551809
LDL	8	Known	1:55987838_C/A	1	55987838	A	C	0.332	-0.0257	0.0034	2.78e-14	-0.024361	0.00341954	1.05e-12	0	Conditional	-	-	-	-	-	-	-	None	Y_RNA	RP11-466L17.1		0.421627	0.526839	0.445373	0.556922
LDL	1	Known	1:109818158_C/CT	1	109818158	CT	C	0.9401	0.1927	0.0086	6.13e-110	-	-	-	-	Top	0.158723	0.00330708	0	-	-	-	-	CELSR2	None	None	3utr	0.9563	0.7856	0.937741	0.785575
LDL	2	Known	1:109699556_C/T	1	109699556	T	C	0.0089	-0.1023	0.0168	1.15e-09	-0.109979	0.0168054	5.98e-11	-0.0151966	Conditional	-	-	-	-	-	-	-	KIAA1324	None	None	intronic	0.00793651	0	0.00961538	0
LDL	3	Known	1:109817479_G/C	1	109817479	C	G	0.0147	-0.1513	0.0126	2.29e-33	-0.141796	0.0126201	2.72e-29	0.0510078	Conditional	-0.00419442	0.00393848	0.286884	-	-	-	-	CELSR2	None	None	3utr	0.0109127	0.150099	0.0147625	0.142476
LDL	4	Known	1:109824250_G/A	1	109824250	A	G	0.034	-0.1582	0.0088	1.15e-71	-0.15436	0.00881862	1.34e-68	0	Conditional	-0.107581	0.00508096	2.03566e-99	-	-	-	-	PSRC1	None	None	coding	0.030754	0.083499	0.0353017	0.094107
LDL	1	Novel	1:196813826_G/C	1	196813826	C	G	0.345	0.0363	0.0045	6.89e-16	-	-	-	-	Top	0.0627008	0.117663	0.594113	-	-	-	-	CFHR2	None	None	-	0.3274	0.006	0.343176	0.00209726
LDL	2	Novel	1:196712902_C/T	1	196712902	T	C	0.4358	0.0269	0.0034	9.58e-16	0.0269	0.00340059	2.57e-15	0	Conditional	0.00448393	0.0037202	0.228092	-	-	-	-	CFH	None	None	intronic	0.469246	0.168986	0.492053	0.161851
LDL	1	Known	2:21242731_G/A	2	21242731	A	G	0.0101	0.4921	0.0209	7.94e-123	-	-	-	-	Top	-	-	-	-	-	-	-	APOB	None	None	coding	0.0089	0	0.000641026	0
LDL	2	Known	2:20803122_C/T	2	20803122	T	C	0.0728	0.061	0.0057	6.94e-27	0.0573349	0.00572024	1.21e-23	-0.018587	Conditional	-	-	-	-	-	-	-	HS1BP3	None	None		0.0515873	0	0.0429487	0.000259437
LDL	3	Known	2:21252534_G/A	2	21252534	A	G	0.1185	-0.1093	0.0051	2.46e-101	-0.100625	0.00513593	1.8e-85	-0.0982705	Conditional	-	-	-	-	-	-	-	APOB	None	None	coding	0.127976	0.00198807	0.137821	0.00187994
LDL	4	Known	2:21263900_G/A	2	21263900	A	G	0.0769	0.0804	0.0054	7.29e-50	0.0703702	0.00543647	2.54e-38	-0.0620621	Conditional	-	-	-	-	-	-	-	APOB	None	None	coding	0.115079	0.298211	0.126607	0.312053
LDL	5	Known	2:21532868_G/A	2	21532868	A	G	0.8869	-0.0725	0.0053	1.49e-42	-0.0683615	0.00531271	6.86e-38	-0.00983925	Conditional	-	-	-	-	-	-	-	AC067959.1	None	None		0.873016	0.723658	0.882239	0.704377
LDL	6	Known	2:21577237_C/G	2	21577237	G	C	0.1411	0.0539	0.0048	5.68e-29	0.0452281	0.00482004	6.39e-21	0	Conditional	-	-	-	-	-	-	-	AC011752.1	None	None		0.167659	0.194831	0.185733	0.18098
LDL	1	Novel	4:79578251_T/C	4	79578251	C	T	0.8426	0.0464	0.0058	8.77e-16	-	-	-	-	Top	-	-	-	-	-	-	-	LINC01094	None	None	non-coding intronic	0.0952	0.0099	0.10077	0.00382372
LDL	2	Novel	4:79619199_C/A	4	79619199	A	C	0.1378	-0.035	0.0048	3.87e-13	-0.035	0.00480068	3.08e-13	0	Conditional	-	-	-	-	-	-	-	None	LINC01094	RP11-109G23.1		0.103175	0.000994036	0.0775641	0.000389509
LDL	1	Known	5:74639544_CTTGTA/C	5	74639544	C	CTTGTA	0.4889	-0.0903	0.0041	2.2e-107	-	-	-	-	Top	0.0834217	0.00286255	2.05689e-186	-	-	-	-	HMGCR	None	None	intronic	0.4732	0.3787	0.512451	0.366764
LDL	2	Known	5:74613918_C/G	5	74613918	G	C	0.4332	-0.0778	0.0036	2.14e-105	-0.0538346	0.00418991	8.75e-38	-0.573628	Conditional	-0.0737956	0.00281463	2.55042e-151	-	-	-	-	None	ANKRD31	CTD-2235C13.2		0.406746	0.517893	0.566197	0.654311
LDL	3	Known	5:74648496_G/T	5	74648496	T	G	0.3193	0.0703	0.0034	2.58e-93	0.0444054	0.00395552	3.03e-29	0	Conditional	0.0718724	0.00328683	6.68479e-106	-	-	-	-	HMGCR	None	None	intronic	0.292659	0.236581	0.287371	0.234905
LDL	1	Known	6:32555203_T/C	6	32555203	C	T	0.8558	-0.0568	0.0064	1.02e-18	-	-	-	-	Top	0.0507787	0.00408508	1.83105e-35	-	-	-	-	HLA-DRB1	None	None	intronic	0.0585	0.1839	-	-
LDL	2	Known	6:32636494_T/C	6	32636494	C	T	0.7789	-0.0263	0.0038	5.98e-12	-0.0263	0.00380044	4.51e-12	0	Conditional	-0.0146262	0.00287942	3.78565e-07	-	-	-	-	None	HLA-DQB1	MTCO3P1	5upstream	0.838294	0.643141
LDL	1	Known	6:161017363_G/A	6	161017363	A	G	0.0353	0.0891	0.0108	1.18e-16	-	-	-	-	Top	0.0508402	0.00770643	4.20033e-11	-	-	-	-	LPA	None	None	intronic	0.0387	0.0288	0.0541935	0.0322474
LDL	2	Known	6:161018174_C/T	6	161018174	T	C	0.874	-0.0364	0.005	2.07e-13	-0.0421528	0.00508604	1.15e-16	-0.182732	Conditional	-0.0288234	0.00275048	1.08675e-25	-	-	-	-	LPA	None	None	intronic	0.905754	0.534791	0.89704	0.544569
LDL	3	Known	6:161082799_C/T	6	161082799	T	C	0.7614	-0.0186	0.0039	2.17e-06	-0.0245971	0.00396679	5.62e-10	0	Conditional	0.028601	0.00392736	3.28606e-13	-	-	-	-	LPA	None	None	intronic	0.808532	0.843936	0.824324	0.857152
LDL	1	Known	7:26022414_A/C	7	26022414	C	A	0.7044	-0.0415	0.0037	1.55e-29	-	-	-	-	Top	-0.0135841	0.0034195	7.11276e-05	-	-	-	-	None	MIR148A	AC004520.1	-	0.6796	0.8151	0.695764	0.798391
LDL	2	Known	7:26288049_T/A	7	26288049	A	T	0.2879	-0.0252	0.0037	7.88e-12	-0.02428	0.0037014	5.39e-11	0	Conditional	-0.0251688	0.0126298	0.0462828	-	-	-	-	None	CBX3	AC010677.5		0.34127	0.0248509	0.347097	0.0119927
LDL	1	Known	8:9176044_G/A	8	9176044	A	G	0.0085	-0.1029	0.0168	9.08e-10	-	-	-	-	Top	-0.0138192	0.00377669	0.000253165	-	-	-	-	RP11-115J16.1	None	None	-	0.0099	0.1779	0.0102696	0.173757
LDL	2	Known	8:9185146_T/C	8	9185146	C	T	0.99	0.0948	0.0161	4.15e-09	0.0948	0.0161014	3.92e-09	0	Conditional	0.0562273	0.00451636	1.43616e-35	-	-	-	-	RP11-115J16.1	None	None	non-coding intronic	0.988095	0.913519	0.988462	0.900402
LDL	1	Known	8:126480526_C/T	8	126480526	T	C	0.5784	-0.0467	0.0042	6.61e-29	-	-	-	-	Top	-	-	-	-	-	-	-	RP11-136O12.2	None	None	-	0.5615	0.4543	-	-
LDL	2	Known	8:126486287_T/G	8	126486287	G	T	0.1263	0.038	0.0049	9.71e-15	0.0513905	0.00503627	1.9e-24	0.230613	Conditional	-	-	-	-	-	-	-	RP11-136O12.2	None	None		0.161706	0.168986	0.141473	0.17444
LDL	3	Known	8:126507308_T/C	8	126507308	C	T	0.7127	-0.034	0.0036	2e-21	-0.0427002	0.0037004	8.36e-31	0	Conditional	-	-	-	-	-	-	-	RP11-136O12.2	None	None		0.732143	0.673956	0.706564	0.709979
LDL	1	Novel	9:130768621_A/AT	9	130768621	AT	A	0.8173	-0.0496	0.0054	8.09e-20	-	-	-	-	Top	-0.0687083	0.117288	0.558005	-	-	-	-	None	FAM102A	RP11-379C10.1	-	0.1776	0	0.187821	0.00110218
LDL	2	Novel	9:130770031_G/A	9	130770031	A	G	0.1693	0.0375	0.0043	1.29e-18	0.0375	0.00430083	2.8e-18	0	Conditional	-0.00144486	0.00669106	0.829036	-	-	-	-	None	FAM102A	RP11-379C10.1		0.180556	0.0397614	0.185328	0.0482303
LDL	1	Known	9:136139907_GAAACTGCC/G	9	136139907	G	GAAACTGCC	0.2589	0.0902	0.0047	3.62e-83	-	-	-	-	Top	0.0656581	0.00314955	1.94768e-96	-	-	-	-	ABO	None	None	-	-	0.2565	0.198198	0.256519
LDL	2	Known	9:136131022_C/T	9	136131022	T	C	0.1738	-0.0412	0.004	1.88e-24	-0.0379368	0.00400541	2.76e-21	-0.0516242	Conditional	-0.0311805	0.00498233	3.89991e-10	-	-	-	-	ABO	None	None		0.194444	0.11332	0.179949	0.127249
LDL	3	Known	9:136145425_C/A	9	136145425	A	C	0.2562	0.0675	0.0038	7.5e-72	0.0657999	0.00380748	6.46e-67	0	Conditional	0.0675762	0.00343511	4.29815e-86	0.0225607	0.0052854	1.97e-05	0.585941	ABO	None	None		0.238095	0.299205	0.217692	0.230233
LDL	1	Known	10:113976724_T/TA	10	113976724	TA	T	0.6748	0.0524	0.0045	9.88e-31	-	-	-	-	Top	-0.0172578	0.00407443	2.27997e-05	-	-	-	-	None	GPAM	TECTB	-	0.3294	0.1511	0.359521	0.159326
LDL	2	Known	10:113950418_T/C	10	113950418	C	T	0.7745	-0.0419	0.0037	3.14e-29	-0.0434481	0.00370363	8.82e-32	-0.0373848	Conditional	-0.0250535	0.00310745	7.51128e-16	-	-	-	-	GPAM	None	None		0.761905	0.693837	0.723008	0.720676
LDL	3	Known	10:114014745_C/T	10	114014745	T	C	0.2545	-0.0393	0.0036	1.62e-27	-0.0408584	0.00360348	8.45e-30	0	Conditional	-0.0152756	0.00354194	1.61286e-05	-	-	-	-	None	GPAM	TECTB		0.331349	0.178926	0.333333	0.187203
LDL	1	Known	12:111718231_C/A	12	111718231	A	C	0.1796	0.0591	0.0042	2.73e-45	-	-	-	-	Top	-0.00170589	0.264989	0.994864	-	-	-	-	CUX2	None	None	intronic	0.2163	0.001	0.286082	0
LDL	2	Known	12:111631765_G/A	12	111631765	A	G	0.4463	0.0348	0.0033	1.31e-25	0.0225626	0.00347251	8.17e-11	0.315796	Conditional	0.0106626	0.00595389	0.0733167	-	-	-	-	CUX2	None	None	intronic	0.39881	0.0646123	0.475325	0.0613403
LDL	1	Known	12:124872587_T/C	12	124872587	C	T	0.314	0.025	0.0036	3e-12	-	-	-	-	Top	0.0080229	0.00745449	0.281816	-	-	-	-	NCOR2	None	None	intronic	0.3591	0.0437	0.513821	0.0675287
LDL	2	Known	12:125309508_C/T	12	125309508	T	C	0.1543	-0.0264	0.0046	1.16e-08	-0.0268398	0.00460083	5.42e-09	0	Conditional	-0.00797658	0.00278126	0.00413137	-	-	-	-	SCARB1	None	None	intronic	0.214286	0.425447	0.221649	0.433707
LDL	1	Known	16:11706100_G/A	16	11706100	A	G	0.4025	0.0224	0.0034	3.25e-11	-	-	-	-	Top	0.0361259	0.00529905	9.28839e-12	-	-	-	-	LITAF	None	None	-	0.5159	0.0676	0.514249	0.0838312
LDL	2	Known	16:11644842_A/G	16	11644842	G	A	0.4957	-0.0192	0.0032	2.35e-09	-0.0238016	0.00325415	2.59e-13	0.188844	Conditional	-0.0121917	0.00298583	4.44353e-05	-	-	-	-	LITAF	None	None	non-coding intronic	0.496032	0.317097	0.520752	0.32716
LDL	1	Known	16:72079657_C/T	16	72079657	T	C	0.2326	-0.0739	0.004	3.25e-77	-	-	-	-	Top	-0.0567386	0.00347322	5.8529e-60	-	-	-	-	TXNL4B	None	None	-	0.2401	0.2068	0.268041	0.202014
LDL	2	Known	16:71936174_T/G	16	71936174	G	T	0.0228	0.1143	0.0112	1.79e-24	0.0954515	0.0112455	2.1e-17	-0.0835465	Conditional	1.5247	0.967556	0.115066	-	-	-	-	IST1	None	None	intronic	0.0218254	0	0.0326923	6.49e-05
LDL	3	Known	16:72092017_A/T	16	72092017	T	A	0.5669	0.0163	0.0036	4.71e-06	0.0302263	0.00367787	2.06e-16	0	Conditional	0.0123976	0.00297306	3.04722e-05	-	-	-	-	HPR	None	None	intronic	0.526786	0.583499	0.472756	0.589769
LDL	1	Known	17:45567593_ATC/A	17	45567593	A	ATC	0.3197	0.0343	0.0044	9.04e-15	-	-	-	-	Top	0.0357185	0.00276845	4.50365e-38	-	-	-	-	MRPL45P2	None	None	non-coding	0.3244	0.5179	0.315415	0.541037
LDL	2	Known	17:45668509_A/G	17	45668509	G	A	0.6799	-0.0262	0.0036	1.73e-13	-0.0262	0.00360052	3.42e-13	0	Conditional	-0.038753	0.00274832	3.90786e-45	-	-	-	-	NPEPPS	None	None	intronic	0.666667	0.537773	0.671171	0.520214
LDL	1	Known	19:11253886_CA/C	19	11253886	C	CA	0.2919	-0.1207	0.0046	3.07e-154	-	-	-	-	Top	0.0104556	0.00377845	0.00565512	-	-	-	-	SPC24	None	None	-	0.7292	0.8549	0.736671	0.848964
LDL	2	Known	19:11222785_T/C	19	11222785	C	T	0.0995	0.0529	0.0058	5.57e-20	0.0515772	0.00618201	7.24e-17	-0.144203	Conditional	0.107186	0.0132218	5.21889e-16	-	-	-	-	LDLR	None	None	intronic	0.0674603	0.0119284	0.0455729	0.0180657
LDL	3	Known	19:11224491_A/G	19	11224491	G	A	0.1551	0.0709	0.0046	2.81e-54	0.0615142	0.00487022	1.43e-36	-0.151898	Conditional	0.0352938	0.00275613	1.56619e-37	-	-	-	-	LDLR	None	None	intronic	0.201389	0.471173	0.226978	0.456038
LDL	4	Known	19:11245574_A/C	19	11245574	C	A	0.1188	0.0447	0.0051	1.6e-18	0.099928	0.00542981	1.23e-75	-0.333252	Conditional	0.0494591	0.00677872	2.96774e-13	-	-	-	-	SPC24	None	None	3downstream	0.0972222	0.0328032	0.117609	0.0476777
LDL	5	Known	19:11256059_C/T	19	11256059	T	C	0.582	0.0713	0.0033	3.52e-103	0.0711869	0.00372469	2e-81	0.088399	Conditional	0.00507664	0.00366422	0.165913	-	-	-	-	SPC24	None	None	3downstream	0.636905	0.838966	0.620623	0.83792
LDL	6	Known	19:11347598_T/C	19	11347598	C	T	0.0843	0.0311	0.0063	8.4e-07	0.0536022	0.00680943	3.5e-15	0.392532	Conditional	0.0240506	0.00523479	4.3426e-06	-	-	-	-	DOCK6	None	None	intronic	0.0684524	0.0516899	0.0802311	0.0737225
LDL	7	Known	19:11350340_C/G	19	11350340	G	C	0.3678	-0.043	0.0034	3.56e-37	-0.0552284	0.00368964	1.18e-50	0	Conditional	-0.0171518	0.00416522	3.82494e-05	-	-	-	-	C19orf80	None	None	coding	0.311508	0.109344	0.357969	0.137007
LDL	1	Known	19:45412079_C/T	19	45412079	T	C	0.0424	-0.5247	0.0071	0	-	-	-	-	Top	-0.586629	0.0048154	0	-	-	-	-	APOE	None	None	coding	0.1002	0.0626	0.0816195	0.0820818
LDL	2	Known	19:45397229_G/A	19	45397229	A	G	0.0463	-0.4673	0.0073	0	-0.179632	0.0104559	3.75e-66	0.822431	Conditional	-0.536773	0.00778051	0	-	-	-	-	TOMM40	None	None	coding	0.0912698	0.0298211	0.07638	0.0357189
LDL	3	Known	19:45408628_T/C	19	45408628	C	T	0.0664	-0.5167	0.0071	0	-0.373477	0.0102673	1.05e-289	-0.0763023	Conditional	-0.135201	0.00476101	3.99631e-177	0.0463559	0.00633502	2.53e-13	-0.0270802	None	TOMM40	APOE	5upstream	0.105159	0.0785288	0.0901427	0.0967785
LDL	4	Known	19:45411941_T/C	19	45411941	C	T	0.1039	0.1518	0.0055	2.72e-168	0.124775	0.0056061	9.65e-110	-0.164751	Conditional	0.269231	0.00379133	0	0.0923704	0.00768535	2.82e-33	-0.122933	APOE	None	None	coding	0.0863095	0.15507	0.0968791	0.141796
LDL	5	Known	19:45416291_C/T	19	45416291	T	C	0.2078	0.035	0.0039	5.23e-19	0.0250943	0.00398013	2.88e-10	0.0713886	Conditional	0.0769422	0.00281022	8.19806e-165	-	-	-	-	None	APOE	APOC1	5upstream	0.222222	0.398608	0.205692	0.402138
LDL	6	Known	19:45442519_A/T	19	45442519	T	A	0.5155	-0.0449	0.0036	1.22e-35	-0.0364838	0.00361247	5.56e-24	0	Conditional	0.00168436	0.00309367	0.58613	-	-	-	-	None	APOC1P1	APOC4-APOC2		0.553571	0.33002	0.517787	0.312533
LDL	1	Novel	19:50016759_C/T	19	50016759	T	C	0.1471	-0.0424	0.0061	4.33e-12	-	-	-	-	Top	-0.0233084	0.00391934	2.73413e-09	-	-	-	-	FCGRT	None	None	intronic	0.1875	0.1471	0.178756	0.15295
LDL	2	Novel	19:50012574_G/A	19	50012574	A	G	0.1544	-0.0323	0.0047	5.63e-12	-0.0323	0.00470062	6.36e-12	0	Conditional	-0.0186097	0.00373957	6.48047e-07	-	-	-	-	FCGRT	None	None		0.214286	0.16501	0.212629	0.170962
LDL	1	Known	20:17591243_C/CAAA	20	17591243	CAAA	C	0.0765	-0.0604	0.0078	1.29e-14	-	-	-	-	Top	-0.144623	0.046757	0.00198111	-	-	-	-	None	DSTN	RRBP1	-	0.0675	0	0.0899743	0.000907559
LDL	2	Known	20:17597491_C/T	20	17597491	T	C	0.0683	-0.0481	0.0064	3.85e-14	-0.047772	0.0064011	8.45e-14	0.00803279	Conditional	-0.147656	0.0469214	0.00165046	-	-	-	-	RRBP1	None	None	intronic	0.077381	0	0.0931877	0.000778917
LDL	3	Known	20:17844492_G/T	20	17844492	T	G	0.6578	-0.0245	0.0036	5.69e-12	-0.024296	0.00360057	1.5e-11	0	Conditional	-0.0368751	0.00289727	4.2643e-37	-	-	-	-	None	AL035045.1	RP5-905G11.3		0.651786	0.61332	0.677003	0.663502
LDL	1	Known	22:30740142_T/C	22	30740142	C	T	0.024	0.0781	0.0117	2.36e-11	-	-	-	-	Top	-1.08273	0.691162	0.117225	-	-	-	-	SF3A1	None	None	intronic	0.0377	0	0.0288832	6.49e-05
LDL	2	Known	22:30529960_T/G	22	30529960	G	T	0.1084	0.0329	0.0055	2.55e-09	0.0368578	0.00551478	2.33e-11	-0.0585946	Conditional	0.0395409	0.00922604	1.82153e-05	-	-	-	-	HORMAD2	None	None	intronic	0.134921	0.027833	0.142857	0.0284843
LDL	3	Known	22:30662763_G/A	22	30662763	A	G	0.0543	0.0474	0.0071	3.21e-11	0.0516768	0.00711593	3.81e-13	-0.0359679	Conditional	-0.0203835	0.114724	0.858978	-	-	-	-	OSM	None	None	coding	0.0505952	0	0.0501285	6.49e-05
TG	1	Known	1:230294715_C/A	1	230294715	A	C	0.1589	-0.0302	0.0039	8.85e-15	-	-	-	-	Top	-0.0497879	0.00281458	5.56645e-70	-	-	-	-	GALNT2	None	None	intronic	0.1954	0.6004	0.191763	0.608363
TG	2	Known	1:230137321_T/C	1	230137321	C	T	0.3262	0.0217	0.0032	2.38e-11	0.0219249	0.00320045	7.36e-12	0.00947351	Conditional	0.0140404	0.00514584	0.0063627	-	-	-	-	None	RP11-286M16.1	RP11-552D4.1	5upstream	0.360119	0.0894632	0.378691	0.0869227
TG	1	Known	2:21206995_G/C	2	21206995	C	G	0.8197	-0.0487	0.004	2.4e-34	-	-	-	-	Top	-0.0292597	0.00275303	2.23012e-26	-	-	-	-	None	AC012361.1	RP11-116D2.1	-	0.8502	0.5616	0.878846	0.559462
TG	2	Known	2:21239866_T/A	2	21239866	A	T	0.1176	-0.0311	0.005	3.78e-10	-0.0331532	0.00500323	3.44e-11	0	Conditional	-0.00374342	0.00528235	0.478533	-	-	-	-	APOB	None	None	intronic	0.15873	0.105368	0.159864	0.0803331
TG	1	Known	2:27752463_G/A	2	27752463	A	G	0.3958	-0.1049	0.0032	8.05e-232	-	-	-	-	Top	-0.0991404	0.00286462	7.2384e-262	-	-	-	-	None	GCKR	AC109829.1	-	0.4851	0.5855	0.467658	0.596768
TG	2	Known	2:27412607_C/T	2	27412607	T	C	0.0176	0.0428	0.0116	0.0002252	0.0805652	0.0116559	4.78e-12	0.10034	Conditional	-	-	-	-	-	-	-	None	AC013403.13	SLC5A6		0.00992064	0	0.0102564	0.00012982
TG	1	Known	6:32579476_G/T	6	32579476	T	G	0.0864	0.1132	0.0075	5.83e-51	-	-	-	-	Top	0.0706749	0.00754749	7.73209e-21	-	-	-	-	None	HLA-DRB1	HLA-DQA1	-	0.0317	0.0338	0.0249653	0.0373961
TG	2	Known	6:32339840_T/A	6	32339840	A	T	0.1314	0.0415	0.0039	2.35e-26	0.0395404	0.00390782	4.58e-24	-0.0710838	Conditional	0.0241028	0.00307132	4.25283e-15	-	-	-	-	None	C6orf10	HCG23	5upstream	0.138889	0.310139	0.124839	0.252141
TG	3	Known	6:32659435_G/A	6	32659435	A	G	0.7273	-0.0314	0.0035	5.84e-19	-0.0292678	0.00350701	7.09e-17	0	Conditional	0.0226836	0.00278926	4.22408e-16	-	-	-	-	None	HLA-DQB1	MTCO3P1		0.724206	0.646123	0.775	0.603128
TG	1	Known	6:43758873_G/A	6	43758873	A	G	0.7648	0.0334	0.0037	8.18e-20	-	-	-	-	Top	0.0404404	0.00276653	2.25966e-48	-	-	-	-	None	VEGFA	RP11-344J7.2	-	0.7411	0.5964	0.712355	0.568418
TG	2	Known	6:43806609_G/A	6	43806609	A	G	0.86	0.0299	0.0044	8.64e-12	0.0286794	0.00440264	7.31e-11	0	Conditional	0.016364	0.00296825	3.53085e-08	-	-	-	-	None	VEGFA	RP11-344J7.2		0.772817	0.694831	0.79846	0.697449
TG	1	Known	8:19823674_C/T	8	19823674	T	C	0.1249	-0.1709	0.0044	0	-	-	-	-	Top	-0.190474	0.00440076	0	-	-	-	-	LPL	None	None	3utr	0.12	0.1352	0.1009	0.100898
TG	2	Known	8:19932088_T/C	8	19932088	C	T	0.3355	-0.0979	0.0034	4.25e-180	-0.0497228	0.0037604	6.48e-40	-0.0926876	Conditional	-0.0730082	0.00287976	1.25388e-141	-	-	-	-	None	LPL	AC100802.3		0.350198	0.664016	0.346598	0.628536
TG	3	Known	8:19953529_A/G	8	19953529	G	A	0.7227	0.0307	0.0033	1.93e-20	0.0240893	0.00331293	3.56e-13	0	Conditional	0.0179377	0.00276915	9.32925e-11	-	-	-	-	AC100802.3	None	None		0.790675	0.456262	0.76893	0.46063
TG	1	Known	8:126482077_A/G	8	126482077	G	A	0.5697	-0.065	0.003	5.21e-107	-	-	-	-	Top	-0.0923375	0.00274455	1.27395e-247	-	-	-	-	RP11-136O12.2	None	None	-	0.5704	0.499	0.550902	0.521004
TG	2	Known	8:126467086_G/T	8	126467086	T	G	0.7535	0.0418	0.0036	4.12e-31	0.0270731	0.00367796	1.83e-13	-0.212199	Conditional	0.0509538	0.00281835	5.13221e-73	-	-	-	-	None	RN7SL590P	RP11-136O12.2		0.838294	0.404573	0.842342	0.40333
TG	1	Known	10:94839724_G/T	10	94839724	T	G	0.6241	-0.0373	0.0032	1.03e-31	-	-	-	-	Top	-0.0319149	0.00275868	6.0258e-31	-	-	-	-	None	CYP26A1	NIP7P1	3downstream	0.7927	0.4871	0.805913	0.461274
TG	2	Known	10:95339316_A/G	10	95339316	G	A	0.153	0.0291	0.0047	5e-10	0.0277241	0.00470202	3.72e-09	0	Conditional	0.0128276	0.00981956	0.191442	-	-	-	-	FFAR4	None	None	intronic	0.0873016	0.028827	0.0728093	0.0222381
TG	1	Known	10:113947040_C/T	10	113947040	T	C	0.6925	0.0224	0.0034	3.37e-11	-	-	-	-	Top	0.0195909	0.00308065	2.02962e-10	-	-	-	-	GPAM	None	None	-	0.7609	0.6928	0.72	0.719341
TG	2	Known	10:114025779_A/T	10	114025779	T	A	0.3165	0.0183	0.0032	1.85e-08	0.0190883	0.00320232	2.51e-09	0	Conditional	0.0160672	0.00331223	1.22998e-06	-	-	-	-	None	GPAM	TECTB		0.332341	0.219682	0.348582	0.234061
TG	1	Known	11:116610294_T/C	11	116610294	C	T	0.2632	-0.1587	0.0035	0	-	-	-	-	Top	-0.077889	0.00355716	3.49462e-106	-	-	-	-	None	AP000770.1	BUD13	-	0.2639	0.1759	0.315722	0.184894
TG	2	Known	11:116407867_C/T	11	116407867	T	C	0.1703	0.0379	0.0038	2.61e-23	0.0223992	0.00381083	4.16e-09	0.00424857	Conditional	0.0022352	0.00461673	0.628279	-	-	-	-	None	AP001891.1	AP000770.1		0.156746	0.0994036	0.117308	0.111788
TG	3	Known	11:116565309_G/A	11	116565309	A	G	0.2701	0.0705	0.0032	2.07e-106	0.0492554	0.00409878	2.89e-33	-0.0726231	Conditional	0.020971	0.00297299	1.74478e-12	-	-	-	-	None	AP000770.1	BUD13		0.286706	0.33002	0.30799	0.298742
TG	4	Known	11:116570481_A/G	11	116570481	G	A	0.0268	-0.1834	0.0105	1.08e-67	-0.0894589	0.0109228	2.61e-16	-0.0674081	Conditional	-	-	-	-	-	-	-	None	AP000770.1	BUD13		0.014881	0	0.0115385	0
TG	5	Known	11:116577558_T/A	11	116577558	A	T	0.1414	0.0318	0.0041	1.39e-14	0.0495599	0.00543447	7.54e-20	0.305153	Conditional	0.0617862	0.00466318	4.65791e-40	-	-	-	-	None	AP000770.1	BUD13		0.127976	0.116302	0.128422	0.0979816
TG	6	Known	11:116586423_C/T	11	116586423	T	C	0.5981	-0.134	0.0032	0	-0.045306	0.00478912	3.07e-21	0.362614	Conditional	-0.0520411	0.00352243	2.24739e-49	0.0579755	0.00719887	8.05e-16	0.0213496	None	AP000770.1	BUD13		0.679563	0.7833	0.673325	0.794526
TG	7	Known	11:116610048_C/T	11	116610048	T	C	0.2254	-0.1521	0.0035	0	-0.308003	0.00769641	0	-0.319527	Conditional	-0.0397638	0.00275246	2.74363e-47	-	-	-	-	None	AP000770.1	BUD13		0.329365	0.423459	0.275707	0.434845
TG	8	Known	11:116630600_C/T	11	116630600	T	C	0.301	-0.0121	0.0032	0.0001556	0.124174	0.00713873	9.1e-68	-0.344087	Conditional	-0.0409291	0.00275201	5.21097e-50	-	-	-	-	BUD13	None	None	intronic	0.375992	0.427435	0.366452	0.438012
TG	9	Known	11:116640094_T/A	11	116640094	A	T	0.1642	-0.1627	0.0037	0	-0.144882	0.00650798	8.58e-110	-0.309697	Conditional	-0.010879	0.00279454	9.90547e-05	-	-	-	-	BUD13	None	None	intronic	0.228175	0.40159	0.284427	0.419525
TG	10	Known	11:116665025_T/A	11	116665025	A	T	0.2647	-0.0339	0.0034	2.6e-23	-0.0989837	0.00549477	1.51e-72	-0.112948	Conditional	-0.0228186	0.00516557	9.99119e-06	-	-	-	-	None	APOA5	AP006216.5	5upstream	0.170635	0.0904573	0.161954	0.0872357
TG	11	Known	11:116671577_G/A	11	116671577	A	G	0.0327	-0.1924	0.0083	3.57e-120	-0.182357	0.00997041	9.98e-75	0.109624	Conditional	0.00668283	0.0767317	0.930597	-	-	-	-	None	APOA5	AP006216.5		0.0327381	0.00298211	0.0198973	0.00123265
TG	12	Known	11:116801201_A/C	11	116801201	C	A	0.7168	-0.1131	0.0034	1.51e-247	-0.0362715	0.00363536	1.91e-23	-0.0371509	Conditional	-0.152177	0.00484023	1.43998e-216	-	-	-	-	SIK3	None	None	intronic	0.654762	0.887674	0.687339	0.895266
TG	13	Known	11:117106300_C/T	11	117106300	T	C	0.0319	0.0271	0.0085	0.00137	0.0607538	0.00865918	2.28e-12	-0.0236205	Conditional	0.406555	0.298794	0.173624	-	-	-	-	RNF214	None	None	intronic	0.0327381	0	0.0200517	0
TG	14	Known	11:117109155_A/G	11	117109155	G	A	0.0619	0.0583	0.008	3.83e-13	0.0501477	0.00804128	4.48e-10	0	Conditional	0.00206364	0.00692744	0.765785	-	-	-	-	RNF214	None	None	intronic	0.0267857	0.0258449	0.00705128	0.0461558
TG	1	Known	15:58723939_G/A	15	58723939	A	G	0.4305	0.064	0.003	4.92e-103	-	-	-	-	Top	0.0507867	0.00332391	1.10804e-52	-	-	-	-	LIPC	None	None	5upstream	0.4167	0.2107	0.391613	0.225055
TG	2	Known	15:58544644_G/A	15	58544644	A	G	0.5572	0.0234	0.003	1.06e-14	0.0184081	0.00303409	1.3e-09	-0.14459	Conditional	0.0177562	0.00483678	0.000241583	-	-	-	-	ALDH1A2	None	None		0.481151	0.110338	0.478093	0.0848371
TG	3	Known	15:58573833_T/G	15	58573833	G	T	0.1253	-0.0413	0.0045	4.21e-20	-0.0348205	0.00455938	2.22e-14	-0.0637593	Conditional	-0.0241395	0.00399895	1.57735e-09	-	-	-	-	ALDH1A2	None	None		0.0912698	0.157058	0.109114	0.12781
TG	4	Known	15:58680178_T/C	15	58680178	C	T	0.514	0.0493	0.003	1.26e-62	0.0433653	0.00301392	6.12e-47	0.0511019	Conditional	0.0368832	0.00287168	9.56376e-38	-	-	-	-	ALDH1A2	None	None		0.449405	0.336978	0.425518	0.337549
TG	5	Known	15:58831363_A/T	15	58831363	T	A	0.2759	0.0327	0.0036	2.24e-19	0.0304577	0.00360387	2.88e-17	0	Conditional	0.0123012	0.00505597	0.0149751	-	-	-	-	LIPC	None	None	intronic	0.316468	0.0954274	0.325387	0.101076
TG	1	Known	16:56987369_T/C	16	56987369	C	T	0.2173	-0.0396	0.0038	1.68e-25	-	-	-	-	Top	-0.0378905	0.00293661	4.4553e-38	-	-	-	-	None	HERPUD1	AC012181.1	-	0.1825	0.2932	0.163871	0.324776
TG	2	Known	16:57002663_C/G	16	57002663	G	C	0.7099	-0.0299	0.0033	8.29e-20	-0.0223468	0.00342341	6.68e-11	0	Conditional	-0.0340364	0.00304866	6.18418e-29	-	-	-	-	CETP	None	None	intronic	0.696429	0.681909	0.669377	0.71466
TG	1	Known	17:1626753_T/A	17	1626753	A	T	0.1312	0.0367	0.0062	4.03e-09	-	-	-	-	Top	0.0244501	0.00488456	5.57239e-07	-	-	-	-	WDR81	None	None	5upstream	0.1875	0.1869	0.126761	0.0832454
TG	2	Known	17:1645373_C/T	17	1645373	T	C	0.1465	0.0245	0.0042	4.53e-09	0.0245	0.0042003	5.45e-09	0	Conditional	0.0176021	0.00332099	1.15738e-07	-	-	-	-	None	WDR81	SERPINF2	5upstream	0.184524	0.199801	0.104511	0.128384
TG	1	Known	19:19379549_C/T	19	19379549	T	C	0.0743	-0.0825	0.0057	8.29e-47	-	-	-	-	Top	-0.110031	0.0051331	7.59496e-102	-	-	-	-	TM6SF2	None	None	coding	0.0863	0.0676	0.0694087	0.0692497
TG	2	Known	19:19390540_A/C	19	19390540	C	A	0.034	-0.0668	0.0092	5.19e-13	-0.0713364	0.00920648	9.3e-15	0	Conditional	0.00084834	0.0144758	0.953268	-	-	-	-	SUGP1	None	None	intronic	0.015873	0.00397614	0.0128205	0.00746559
TG	1	Known	19:45417638_C/CTTCG	19	45417638	CTTCG	C	0.1477	0.1307	0.0058	1.89e-113	-	-	-	-	Top	0.0982879	0.00323694	3.59972e-202	-	-	-	-	APOC1	None	None	5utr	0.1984	0.2187	0.181759	0.221947
TG	2	Known	19:45363700_A/G	19	45363700	G	A	0.5375	-0.0337	0.0032	1.54e-25	-0.0208976	0.00328224	1.93e-10	-0.252017	Conditional	-0.0272293	0.00349855	7.10614e-15	-	-	-	-	PVRL2	None	None	intronic	0.463294	0.16998	0.459948	0.173605
TG	3	Known	19:45415640_G/A	19	45415640	A	G	0.067	0.1094	0.0056	6.04e-84	0.101305	0.00574659	1.49e-69	0	Conditional	0.105734	0.00434994	2.29202e-130	-	-	-	-	None	APOE	APOC1	5upstream	0.114087	0.0944334	0.0926641	0.109314
TG	1	Known	20:44544798_C/T	20	44544798	T	C	0.061	0.0827	0.0062	6.79e-41	-	-	-	-	Top	0.0442481	0.0163897	0.00693949	-	-	-	-	None	PLTP	PCIF1	-	0.0952	0.0149	0.0815148	0.00829768
TG	2	Known	20:44610737_T/G	20	44610737	G	T	0.4012	-0.03	0.003	4.59e-23	-0.0226771	0.00306734	1.43e-13	0	Conditional	-0.0213833	0.00313993	9.77171e-12	-	-	-	-	None	FTLP1	MMP9		0.406746	0.247515	0.421493	0.267092
TC	1	Known	1:25839228_A/T	1	25839228	T	A	0.2988	0.0361	0.0046	3.16e-15	-	-	-	-	Top	-0.0313547	0.00279539	3.4324e-29	-	-	-	-	None	TMEM57	LDLRAP1	-	0.7946	0.4503	0.760667	0.434496
TC	2	Known	1:25779236_T/G	1	25779236	G	T	0.3309	0.0246	0.0033	7.95e-14	0.0246	0.00330043	9.08e-14	0	Conditional	0.0334574	0.00276149	8.9039e-34	-	-	-	-	TMEM57	None	None	intronic	0.227183	0.548708	0.27654	0.536509
TC	1	Known	1:55509585_C/T	1	55509585	T	C	0.0153	-0.4685	0.0163	6.68e-182	-	-	-	-	Top	-	-	-	-	-	-	-	PCSK9	None	None	coding	0.0129	0	0.00512821	0
TC	2	Known	1:55458143_G/A	1	55458143	A	G	0.3469	0.0166	0.0029	1.32e-08	0.0215696	0.00291647	1.41e-13	0.0952831	Conditional	-	-	-	-	-	-	-	None	TMEM61	BSND	3downstream	0.321429	0.776342	0.295367	0.795657
TC	3	Known	1:55491915_C/T	1	55491915	T	C	0.0889	-0.0526	0.0048	1.1e-27	-0.0477395	0.0048609	9.13e-23	0.133977	Conditional	-	-	-	-0.0281172	0.00388992	4.89e-13	-0.0730046	None	BSND	PCSK9		0.12996	0.236581	0.107527	0.213209
TC	4	Known	1:55517301_A/G	1	55517301	G	A	0.1294	-0.0529	0.0046	6e-31	-0.0364024	0.00484458	5.73e-14	0.317729	Conditional	-	-	-	-	-	-	-	PCSK9	None	None	intronic	0.108135	0.130219	0.127564	0.133312
TC	5	Known	1:55630151_T/C	1	55630151	C	T	0.136	-0.0525	0.0042	2.55e-35	-0.0383375	0.00441368	3.75e-18	-0.0664538	Conditional	-	-	-	-	-	-	-	USP24	None	None	intronic	0.127976	0.166998	0.122593	0.143154
TC	6	Known	1:55821027_C/A	1	55821027	A	C	0.1464	0.0293	0.0038	1.75e-14	0.0267346	0.00380781	2.2e-12	0	Conditional	-	-	-	-	-	-	-	None	RP11-101C11.1	GOT2P1		0.0922619	0.0188867	0.0796915	0.0264351
TC	1	Known	1:109818158_C/CT	1	109818158	CT	C	0.9401	0.1614	0.0086	3.26e-79	-	-	-	-	Top	0.138034	0.00330748	0	-	-	-	-	CELSR2	None	None	3utr	0.9563	0.8012	0.937741	0.785575
TC	2	Known	1:109787317_G/T	1	109787317	T	G	0.0519	-0.0919	0.0064	1.3e-46	-0.0744161	0.00690391	4.33e-27	0.485319	Conditional	0.0898603	0.0987245	0.362711	-	-	-	-	None	SARS	CELSR2		0.0446429	0	0.0487627	0.000416043
TC	3	Known	1:109818390_C/T	1	109818390	T	C	0.0129	-0.113	0.0097	2.34e-31	-0.0708183	0.0104611	1.29e-11	0	Conditional	-	-	-	-	-	-	-	None	CELSR2	PSRC1	3downstream	0.0109127	0	0.00385109	6.49e-05
TC	1	Known	2:21242731_G/A	2	21242731	A	G	0.0101	0.4239	0.0207	5.95e-93	-	-	-	-	Top	-	-	-	-	-	-	-	APOB	None	None	coding	0.0089	0	0.000641026	0
TC	2	Known	2:20848192_C/T	2	20848192	T	C	0.0248	0.1262	0.0079	3.18e-57	0.103384	0.00799415	2.95e-38	-0.0141611	Conditional	-	-	-	-	-	-	-	HS1BP3	None	None	intronic	0.0168651	0	0.0147625	0.000259504
TC	3	Known	2:21195064_A/G	2	21195064	G	A	0.0163	-0.113	0.0132	1.36e-17	-0.146977	0.014019	1.02e-25	0.105058	Conditional	-	-	-	-	-	-	-	None	AC012361.1	RP11-116D2.1		0.0119048	0	0.00641026	0
TC	4	Known	2:21239866_T/A	2	21239866	A	T	0.1176	-0.0927	0.0048	3.01e-84	-0.0801827	0.00484391	1.52e-61	-0.0804936	Conditional	-0.078381	0.0052784	7.35185e-50	-	-	-	-	APOB	None	None	intronic	0.15873	0.105368	0.159864	0.0803331
TC	5	Known	2:21263900_G/A	2	21263900	A	G	0.0769	0.0693	0.0048	1.05e-46	0.0660282	0.00481617	8.88e-43	-0.0441064	Conditional	0.106491	0.00289889	1.10956e-294	-	-	-	-	APOB	None	None	coding	0.115079	0.298211	0.126607	0.312053
TC	6	Known	2:21520627_A/G	2	21520627	G	A	0.0611	0.0895	0.0065	2.6e-43	0.10149	0.00694825	2.55e-48	0.082107	Conditional	0.00822513	0.00971416	0.397154	-	-	-	-	AC067959.1	None	None		0.0535714	0.0238569	0.0559126	0.024773
TC	7	Known	2:21577580_G/A	2	21577580	A	G	0.1348	0.0391	0.0042	7.77e-21	0.0273581	0.00422622	9.58e-11	0	Conditional	-0.0156087	0.00361102	1.54305e-05	-	-	-	-	AC011752.1	None	None		0.166667	0.194831	0.183463	0.181641
TC	1	Known	5:74644785_T/TA	5	74644785	TA	T	0.476	-0.0841	0.0041	5.85e-95	-	-	-	-	Top	0.0811134	0.00283363	6.12135e-180	-	-	-	-	HMGCR	None	None	intronic	0.5099	0.3887	0.547804	0.394103
TC	2	Known	5:74587940_C/A	5	74587940	A	C	0.4469	0.0462	0.0029	5.82e-59	0.0302714	0.00332467	8.62e-20	0.151528	Conditional	0.0685328	0.00301763	4.50021e-114	-	-	-	-	None	ANKRD31	CTD-2235C13.2		0.47619	0.295229	0.492258	0.314204
TC	3	Known	5:74673707_A/G	5	74673707	G	A	0.3473	0.0551	0.0033	2.33e-63	0.0414632	0.00352568	6.25e-32	-0.360806	Conditional	0.0470979	0.00322225	2.30376e-48	-	-	-	-	COL4A3BP	None	None	intronic	0.270833	0.250497	0.28314	0.255065
TC	4	Known	5:74971846_A/G	5	74971846	G	A	0.3418	-0.0549	0.0032	8.5e-66	-0.0246129	0.00387661	2.17e-10	0	Conditional	-0.0577209	0.0028897	1.06266e-88	-	-	-	-	POC5	None	None	intronic	0.369048	0.645129	0.354381	0.639777
TC	1	Known	6:32579476_G/T	6	32579476	T	G	0.0864	0.0901	0.0075	6.22e-33	-	-	-	-	Top	0.00918179	0.00754329	0.223525	-	-	-	-	None	HLA-DRB1	HLA-DQA1	-	0.0317	0.0338	0.0249653	0.0373961
TC	2	Known	6:32339840_T/A	6	32339840	A	T	0.1314	0.0322	0.0038	1.24e-17	0.0297685	0.00381839	6.39e-15	-0.112258	Conditional	0.0348318	0.00306972	7.80683e-30	-	-	-	-	None	C6orf10	HCG23	5upstream	0.138889	0.310139	0.124839	0.252141
TC	3	Known	6:33031417_A/T	6	33031417	T	A	0.5623	-0.0221	0.003	7.44e-14	-0.0198243	0.00301452	4.82e-11	0	Conditional	-0.00757619	0.0037066	0.0409574	-	-	-	-	None	HLA-DOA	HLA-DPA1	3downstream	0.670635	0.17992	0.731266	0.161278
TC	1	Known	6:135419037_AC/A	6	135419037	A	AC	0.3246	-0.0404	0.0044	2.3e-20	-	-	-	-	Top	-0.0284873	0.00320844	6.79582e-19	-	-	-	-	HBS1L	None	None	-	0.245	0.2644	0.231266	0.264434
TC	2	Known	6:135415208_G/A	6	135415208	A	G	0.3481	0.0188	0.0029	1.77e-10	0.0188	0.00290023	9.04e-11	0	Conditional	0.0158194	0.00315937	5.52856e-07	-	-	-	-	HBS1L	None	None		0.434524	0.263419	0.420645	0.258948
TC	1	Known	6:161017363_G/A	6	161017363	A	G	0.0353	0.0805	0.0107	4.21e-14	-	-	-	-	Top	0.0463336	0.00770007	1.77585e-09	-	-	-	-	LPA	None	None	intronic	0.0387	0.0288	0.0541935	0.0322474
TC	2	Known	6:160896431_A/C	6	160896431	C	A	0.5378	-0.0196	0.0028	4.39e-12	-0.0196	0.00280026	2.57157e-12	0	Conditional	-0.00808852	0.00301988	0.00739739	-	-	-	-	LPAL2	None	None	non-coding intronic	0.537698	0.274354	0.537468	0.30178
TC	1	Known	7:21601659_G/GCTCT	7	21601659	GCTCT	G	0.758	-0.0431	0.0048	6.48e-19	-	-	-	-	Top	0.045705	0.00333625	1.05669e-42	-	-	-	-	DNAH11	None	None	intronic	0.2113	0.1889	0.198454	0.207547
TC	2	Known	7:21590619_C/T	7	21590619	T	C	0.1355	0.0308	0.0043	4.75e-13	0.0308	0.00430047	7.95009e-13	0	Conditional	-0.0933694	0.0956214	0.328843	-	-	-	-	DNAH11	None	None	intronic	0.122024	0	0.126444	0.00155541
TC	1	Known	7:26022414_A/C	7	26022414	C	A	0.7044	-0.0299	0.0032	2.73e-20	-	-	-	-	Top	-0.00725193	0.00341627	0.0337749	-	-	-	-	None	MIR148A	AC004520.1	-	0.6796	0.8151	0.695764	0.798391
TC	2	Known	7:26292075_T/A	7	26292075	A	T	0.2661	-0.024	0.0033	7.41e-13	-0.0231386	0.00330171	2.41632e-12	0	Conditional	-0.0261322	0.00878507	0.00293381	-	-	-	-	None	CBX3	AC010677.5		0.339286	0.0397614	0.346204	0.0216295
TC	1	Known	8:9176044_G/A	8	9176044	A	G	0.0085	-0.0947	0.0146	8.85e-11	-	-	-	-	Top	-0.0205773	0.003773	4.9339e-08	-	-	-	-	RP11-115J16.1	None	None	-	0.0099	0.1779	0.0102696	0.173757
TC	2	Known	8:9176052_A/G	8	9176052	G	A	0.0104	-0.088	0.0143	7.62e-10	-0.088	0.0143011	7.58534e-10	0	Conditional	-0.0417836	0.00335487	1.35025e-35	-	-	-	-	RP11-115J16.1	None	None		0.0119048	0.210736	0.0102696	0.225033
TC	1	Novel	8:19834332_TCA/T	8	19834332	T	TCA	0.1332	0.0398	0.0061	7.05e-11	-	-	-	-	Top	-	-	-	-	-	-	-	None	LPL	AC100802.3	-	0.124	0.0527	0.0989011	0.0233457
TC	2	Novel	8:19844415_A/G	8	19844415	G	A	0.1272	0.0268	0.0043	3.15e-10	0.0268	0.00430033	4.60295e-10	0	Conditional	-	-	-	-	-	-	-	None	LPL	AC100802.3		0.12004	0.16501	0.099359	0.10827
TC	1	Known	8:59406490_C/T	8	59406490	T	C	0.2888	-0.0418	0.0031	4.62e-41	-	-	-	-	Top	-0.0577419	0.00660166	2.21153e-18	-	-	-	-	CYP7A1	None	None	intronic	0.245	0.0537	0.241935	0.0535228
TC	2	Known	8:59265194_T/A	8	59265194	A	T	0.469	-0.0073	0.0028	0.0103	-0.0186259	0.00290413	1.4213e-10	-0.266883	Conditional	0.00278781	0.00276571	0.31346	-	-	-	-	None	RP11-716D16.1	UBXN2B		0.392857	0.558648	0.416667	0.579647
TC	1	Known	8:126480526_C/T	8	126480526	T	C	0.5784	-0.0619	0.0041	1.47e-50	-	-	-	-	Top	-	-	-	-	-	-	-	RP11-136O12.2	None	None	-	0.5625	0.4573	-	-
TC	2	Known	8:126494317_A/G	8	126494317	G	A	0.3855	-0.0354	0.0029	3.29e-34	-0.048588	0.00310531	3.4952e-55	-0.367207	Conditional	-	-	-	-0.110155	0.0111861	7.03e-23	-0.168937	RP11-136O12.2	None	None		0.429563	0.0328032	0.427928	0.0347826
TC	3	Known	8:126495818_C/T	8	126495818	T	C	0.1541	-0.0257	0.0038	9.94e-12	-0.0484152	0.00406817	1.1697e-32	0	Conditional	-	-	-	-	-	-	-	RP11-136O12.2	None	None		0.123016	0.431412	0.111183	0.446273
TC	1	Known	9:107665739_G/A	9	107665739	A	G	0.2484	-0.0668	0.0032	3.54e-97	-	-	-	-	Top	-0.0583422	0.00315864	3.96782e-76	-	-	-	-	ABCA1	None	None	intronic	0.2401	0.2406	0.22365	0.240772
TC	2	Known	9:107556417_C/A	9	107556417	A	C	0.5807	0.0253	0.0029	8.79e-18	0.0285858	0.00291761	1.15204e-22	-0.100382	Conditional	0.0258658	0.00333004	8.03921e-15	-	-	-	-	ABCA1	None	None	intronic	0.582341	0.806163	0.57536	0.77649
TC	3	Known	9:107589744_C/T	9	107589744	T	C	0.6947	0.0438	0.0031	5.28e-46	0.0457425	0.00315861	1.57839e-47	-0.14693	Conditional	0.0520807	0.00381689	2.23986e-42	0.05905	0.00450336	2.8e-39	-0.113792	ABCA1	None	None	intronic	0.719246	0.156064	0.739717	0.148196
TC	4	Known	9:107662812_A/G	9	107662812	G	A	0.0779	0.0442	0.0056	3.33e-15	0.0381939	0.00572474	2.52815e-11	-0.148792	Conditional	0.0395929	0.0044363	4.49432e-19	-	-	-	-	ABCA1	None	None	intronic	0.0704365	0.110338	0.0597686	0.115544
TC	1	Novel	9:130776604_T/G	9	130776604	G	T	0.8185	-0.0576	0.0055	5.44e-26	-	-	-	-	Top	-0.137325	0.110428	0.213657	-	-	-	-	None	FAM102A	RP11-379C10.1	-	0.1756	0	0.183071	0.00122867
TC	2	Novel	9:130694738_A/G	9	130694738	G	A	0.2196	0.0418	0.004	1.13e-25	0.0418	0.00400118	1.51377e-25	0	Conditional	-0.0436256	0.0886638	0.622695	-	-	-	-	None	PIP5KL1	RP11-203J24.8	5upstream	0.203373	0.00198807	0.221216	0.00230658
TC	1	Known	9:136145425_C/A	9	136145425	A	C	0.2562	0.0604	0.0033	7.5e-75	-	-	-	-	Top	0.0628903	0.00343215	5.93701e-75	-	-	-	-	ABO	None	None	-	0.2034	0.002	0.217692	0.230233
TC	2	Known	9:136131188_C/T	9	136131188	T	C	0.1738	-0.0311	0.0036	4.39e-18	-0.0285987	0.00360318	2.07e-15	-0.0408156	Conditional	-0.02849	0.00575505	7.40937e-07	-	-	-	-	ABO	None	None		0.19246	0.084493	0.178205	0.103608
TC	1	Known	10:74705411_GTT/GT	10	74705411	GT	GTT	0.24	-0.0484	0.005	4.39e-22	-	-	-	-	Top	-	-	-	-	-	-	-	PLA2G12B	None	None	intronic	-	0.04854	-	-
TC	2	Known	10:74662593_C/A	10	74662593	A	C	0.2043	-0.033	0.0035	5.04e-21	-0.0245673	0.00371335	3.69159e-11	0.368607	Conditional	-	-	-	-	-	-	-	OIT3	None	None	non-coding intronic	0.22619	0.0367793	0.216408	0.0427794
TC	3	Known	10:74899111_A/G	10	74899111	G	A	0.1997	-0.0373	0.0039	1.37e-21	-0.028167	0.00413791	9.96224e-12	0	Conditional	-	-	-	-	-	-	-	ECD	None	None	non-coding	0.172619	0	0.196015	0.000518538
TC	1	Known	10:114014745_C/T	10	114014745	T	C	0.2545	-0.0402	0.0032	3.45e-36	-	-	-	-	Top	-0.0213256	0.00353819	1.66975e-09	-	-	-	-	None	GPAM	TECTB	-	0.3313	0.1789	0.333333	0.187203
TC	2	Known	10:113949664_T/C	10	113949664	C	T	0.7745	-0.0402	0.0033	1.1e-33	-0.0406599	0.00330892	1.05139e-34	-0.0392192	Conditional	-0.0313225	0.00308776	3.55657e-24	-	-	-	-	GPAM	None	None		0.760913	0.693837	0.722938	0.719813
TC	3	Known	10:114061473_T/C	10	114061473	C	T	0.4771	0.0172	0.0029	4.18e-09	0.0185085	0.00291644	2.20601e-10	0	Conditional	0.00986998	0.00293336	0.000766289	-	-	-	-	TECTB	None	None	3downstream	0.464286	0.343936	0.514839	0.318926
TC	1	Known	11:116679155_G/A	11	116679155	A	G	0.0606	-0.0665	0.0062	3.31e-27	-	-	-	-	Top	-0.0570554	0.00545348	1.30319e-25	-	-	-	-	None	APOA5	AP006216.5	-	0.0437	0.0716	0.0462131	0.0607652
TC	2	Known	11:116624727_C/G	11	116624727	G	C	0.7799	-0.0299	0.0032	2.99e-20	-0.0270829	0.00321301	3.48236e-17	0.098451	Conditional	-0.101926	0.005575	1.26257e-74	-	-	-	-	BUD13	None	None	intronic	0.762897	0.905567	0.793436	0.926358
TC	1	Known	12:9098995_G/GAAC	12	9098995	GAAC	G	0.6916	0.0309	0.0044	2.77e-12	-	-	-	-	Top	-0.0344451	0.00452028	2.54266e-14	-	-	-	-	M6PR	None	None	coding	-	0.1024	0.333117	0.102453
TC	2	Known	12:9082581_A/G	12	9082581	G	A	0.2895	-0.0212	0.0033	1.43e-10	-0.0212	0.0033003	1.33032e-10	0	Conditional	-0.0344698	0.0045237	2.54862e-14	-	-	-	-	PHC1	None	None	intronic	0.31746	0.11332	0.341085	0.101571
TC	1	Known	12:125308682_G/A	12	125308682	A	G	0.3031	-0.0285	0.0031	6.81e-20	-	-	-	-	Top	-0.0289317	0.00393626	1.98699e-13	-	-	-	-	SCARB1	None	None	intronic	0.4147	0.827	0.402995	0.843662
TC	2	Known	12:124872587_T/C	12	124872587	C	T	0.314	0.0211	0.0032	2.58e-11	0.0211674	0.00320039	3.74087e-11	0.00641574	Conditional	0.00424374	0.00744651	0.568749	-	-	-	-	NCOR2	None	None	intronic	0.359127	0.0437376	0.513821	0.0675287
TC	3	Known	12:125363987_C/A	12	125363987	A	C	0.2021	0.0261	0.0033	3.78e-15	0.0267222	0.00330128	5.75009e-16	0	Conditional	0.0105997	0.00414765	0.0106012	-	-	-	-	SCARB1	None	None		0.269841	0.119284	0.249354	0.12417
TC	1	Known	15:58726968_C/CGCTGCTCCAAAGAGCAGCT	15	58726968	CGCTGCTCCAAAGAGCAGCT	C	0.6216	-0.082	0.0042	2.8e-84	-	-	-	-	Top	-0.0786386	0.00335381	1.86329e-121	-	-	-	-	LIPC	None	None	3downstream	0.6419	0.8012	0.631613	0.776961
TC	2	Known	15:58573833_T/G	15	58573833	G	T	0.1253	-0.0356	0.0043	9.87e-17	-0.03458	0.00431728	1.15e-15	-0.0700471	Conditional	-0.0478261	0.00399673	5.43976e-33	-	-	-	-	ALDH1A2	None	None		0.0912698	0.157058	0.109114	0.12781
TC	3	Known	15:58674730_C/G	15	58674730	G	C	0.554	0.0401	0.0029	9.59e-45	0.0206218	0.00312748	4.28835e-11	-0.369523	Conditional	0.0228095	0.00462811	8.29238e-07	-	-	-	-	ALDH1A2	None	None		0.529762	0.890656	0.520752	0.910531
TC	4	Known	15:58683366_A/G	15	58683366	G	A	0.4856	-0.0518	0.0028	1.38e-74	-0.0422783	0.00300799	7.14511e-45	0.00530935	Conditional	-0.0669599	0.00281785	1.09452e-124	-	-	-	-	ALDH1A2	None	None		0.505952	0.635189	0.544288	0.632303
TC	5	Known	15:58724842_G/A	15	58724842	A	G	0.6784	0.0536	0.0031	5.62e-67	0.0421325	0.00363497	4.58357e-31	0.0994998	Conditional	0.0574932	0.00303831	8.36263e-80	-	-	-	-	LIPC	None	None	intronic	0.699405	0.282306	0.695373	0.292127
TC	6	Known	15:58728066_C/T	15	58728066	T	C	0.0201	-0.0437	0.0101	1.48e-05	-0.0773197	0.0102613	4.88058e-14	-0.0888634	Conditional	-	-	-	-	-	-	-	RP11-355N15.1	None	None	non-coding	0.0128968	0	0.0173077	0.000194603
TC	7	Known	15:58730571_T/C	15	58730571	C	T	0.2574	-0.0229	0.0033	5.11e-12	-0.0385655	0.00340911	1.1386e-29	-0.150624	Conditional	-0.0171065	0.00555686	0.00208102	-	-	-	-	RP11-355N15.1	None	None	intronic	0.247024	0.0675944	0.244845	0.0677779
TC	8	Known	15:58741891_A/G	15	58741891	G	A	0.4288	-0.055	0.003	4.25e-74	-0.0415348	0.00348349	8.94841e-33	0.00696199	Conditional	-0.0644381	0.00360854	2.80185e-71	-	-	-	-	RP11-355N15.1	None	None	non-coding intronic	0.483135	0.823062	0.509091	0.810737
TC	9	Known	15:58833993_G/A	15	58833993	A	G	0.2371	0.0238	0.0032	2.34e-13	0.0215988	0.00320482	1.58963e-11	0	Conditional	0.0270788	0.00828525	0.00108202	-	-	-	-	LIPC	None	None	coding	0.328373	0.0347913	0.331177	0.0326454
TC	1	Known	16:11644842_A/G	16	11644842	G	A	0.4957	-0.0191	0.0028	9.08e-12	-	-	-	-	Top	-0.0146985	0.00298296	8.33377e-07	-	-	-	-	LITAF	None	None	non-coding intronic	0.496	0.3171	0.520752	0.32716
TC	2	Known	16:11706100_G/A	16	11706100	A	G	0.4025	0.0193	0.0029	5.69e-11	0.0237998	0.0029517	7.4392e-16	0	Conditional	0.03325	0.0052934	3.36031e-10	0.0273522	0.00550483	6.74e-07	-0.00808272	LITAF	None	None		0.515873	0.0675944	0.514249	0.0838312
TC	1	Known	16:56994244_T/TA	16	56994244	TA	T	0.8272	-0.0947	0.0054	1.09e-68	-	-	-	-	Top	0.0361753	0.00292977	5.1397e-35	-	-	-	-	None	AC012181.1	CETP	5upstream	0.1766	0.2913	0.161746	0.321726
TC	2	Known	16:56989680_A/G	16	56989680	G	A	0.027	-0.021	0.0096	0.0283	-0.0720431	0.00997024	4.98114e-13	0.274146	Conditional	0.307951	0.782992	0.694098	-	-	-	-	None	HERPUD1	AC012181.1		0.0376984	0.00298211	0.0418814	0
TC	3	Known	16:56994894_G/A	16	56994894	A	G	0.2489	0.0547	0.0032	1.15e-65	0.0571271	0.00341929	1.15946e-62	0.125942	Conditional	0.01414	0.00274291	2.53652e-07	-	-	-	-	None	AC012181.1	CETP	5upstream	0.248016	0.469185	0.228792	0.504365
TC	4	Known	16:56998572_G/C	16	56998572	C	G	0.1476	-0.0331	0.0041	9.08e-16	-0.0461623	0.00418014	2.36294e-28	-0.11861	Conditional	-0.0239318	0.00311914	1.69162e-14	-	-	-	-	CETP	None	None	intronic	0.160714	0.289264	0.150193	0.268031
TC	5	Known	16:57000242_A/G	16	57000242	G	A	0.0797	-0.0524	0.0057	2.81e-20	-0.0456265	0.00579325	3.38536e-15	-0.0196735	Conditional	0.0458941	0.14312	0.748462	-	-	-	-	CETP	None	None	intronic	0.0446429	0	0.0611326	0.000389156
TC	6	Known	16:57019106_G/A	16	57019106	A	G	0.0144	0.1393	0.0125	6.81e-29	0.0925002	0.0127358	3.78507e-13	0	Conditional	-	-	-	-	-	-	-	None	CETP	NLRC5	3downstream	0.0198413	0	0.0160256	0
TC	1	Known	16:72079657_C/T	16	72079657	T	C	0.2326	-0.0713	0.0035	7.36e-91	-	-	-	-	Top	-0.0573589	0.00346992	2.38126e-61	-	-	-	-	TXNL4B	None	None	-	0.2401	0.2068	0.268041	0.202014
TC	2	Known	16:71839910_C/A	16	71839910	A	C	0.031	0.0727	0.0079	3.85e-20	0.0646898	0.00797795	5.12184e-16	-0.104742	Conditional	0.0194855	0.00390938	6.22258e-07	-	-	-	-	AP1G1	None	None	intronic	0.0416667	0.134195	0.0420984	0.135631
TC	3	Known	16:72092017_A/T	16	72092017	T	A	0.5669	0.0202	0.0031	1.13e-10	0.0322903	0.00319705	5.52403e-24	-0.161259	Conditional	0.0126288	0.0029702	2.12086e-05	-	-	-	-	HPR	None	None	intronic	0.526786	0.583499	0.472756	0.589769
TC	4	Known	16:72181731_T/A	16	72181731	A	T	0.0206	-0.0573	0.0098	4.88e-09	-0.0674148	0.00996524	1.33317e-11	0	Conditional	-	-	-	-	-	-	-	PMFBP1	None	None	intronic	0.0119048	0	0.00512821	6.48e-05
TC	1	Known	18:47120600_G/A	18	47120600	A	G	0.4497	0.0536	0.0028	4.2e-79	-	-	-	-	Top	0.0526089	0.00687729	2.0218e-14	-	-	-	-	None	LIPG	SMUG1P1	3downstream	0.4256	0.0537	0.414634	0.0487837
TC	2	Known	18:47179516_G/A	18	47179516	A	G	0.8382	0.0467	0.0039	6.26e-33	0.0407753	0.00391471	2.09757e-25	0	Conditional	0.0588419	0.00384658	8.40731e-53	-	-	-	-	None	SMUG1P1	RP11-813F20.2		0.813492	0.857853	0.816129	0.850201
TC	1	Known	19:11253886_CA/C	19	11253886	C	CA	0.2919	-0.1064	0.0045	1.88e-122	-	-	-	-	Top	0.0113563	0.00377478	0.00262583	-	-	-	-	SPC24	None	None	-	0.7292	0.8549	0.736671	0.848964
TC	2	Known	19:11222785_T/C	19	11222785	C	T	0.0995	0.0409	0.0052	2.96e-15	0.0580384	0.00536532	2.85004e-27	-0.144203	Conditional	0.100326	0.0132129	3.13443e-14	-	-	-	-	LDLR	None	None	intronic	0.0674603	0.0119284	0.0455729	0.0180657
TC	3	Known	19:11224491_A/G	19	11224491	G	A	0.1551	0.0628	0.004	8.04e-55	0.097385	0.0043474	3.8714e-111	-0.296357	Conditional	0.0298408	0.00275348	2.31757e-27	-	-	-	-	LDLR	None	None	intronic	0.201389	0.471173	0.226978	0.456038
TC	4	Known	19:11233678_G/C	19	11233678	C	G	0.3814	0.0296	0.0029	1e-23	0.0570703	0.00325415	7.38154e-69	-0.289467	Conditional	-0.0360737	0.00324527	1.06657e-28	-	-	-	-	LDLR	None	None	intronic	0.391865	0.217694	0.342681	0.242644
TC	5	Known	19:11238808_G/A	19	11238808	A	G	0.109	0.0395	0.0044	6.82e-19	0.0892386	0.00474833	8.50584e-79	-0.00489117	Conditional	0.0373387	0.00675833	3.30075e-08	-	-	-	-	LDLR	None	None	intronic	0.0972222	0.0357853	0.115484	0.0513303
TC	6	Known	19:11340785_A/G	19	11340785	G	A	0.0846	0.0327	0.0057	7.97e-09	0.067394	0.00610554	2.50066e-28	0.398992	Conditional	0.0244971	0.00522574	2.76316e-06	-	-	-	-	DOCK6	None	None	intronic	0.0724206	0.0526839	0.0832258	0.0723184
TC	7	Known	19:11344406_C/T	19	11344406	T	C	0.3142	-0.0532	0.003	5.95e-71	-0.0651215	0.00323817	5.95804e-90	0	Conditional	0.00186327	0.00361271	0.606026	-	-	-	-	DOCK6	None	None	intronic	0.30754	0.144135	0.361578	0.20065
TC	1	Known	19:45413233_G/T	19	45413233	T	G	0.0634	-0.3646	0.0082	0	-	-	-	-	Top	-0.475212	0.00485862	0	-	-	-	-	None	APOE	APOC1	3downstream	0.1012	0.0626	0.0807494	0.0823083
TC	2	Known	19:45322744_A/G	19	45322744	G	A	0.0739	-0.079	0.0059	4.07e-41	-0.0468848	0.00611013	1.67638e-14	0.152081	Conditional	0.0258926	0.00302567	1.15781e-17	-	-	-	-	BCAM	None	None	coding	0.113095	0.300199	0.105026	0.29285
TC	3	Known	19:45336599_T/C	19	45336599	C	T	0.2593	0.0156	0.0034	5.23e-06	0.0265788	0.00352311	4.55357e-14	-0.216303	Conditional	0.0447515	0.00455667	9.2166e-23	-	-	-	-	None	BCAM	PVRL2		0.252976	0.125249	0.265847	0.126591
TC	4	Known	19:45379309_T/C	19	45379309	C	T	0.1708	-0.0121	0.0038	0.00156	-0.0362555	0.00440073	1.74343e-16	0.0124603	Conditional	0.0486279	0.0034504	4.32894e-45	-	-	-	-	PVRL2	None	None	intronic	0.223214	0.223658	0.225806	0.198801
TC	5	Known	19:45384116_G/A	19	45384116	A	G	0.916	0.1929	0.0057	8.02e-253	0.1824	0.00589398	2.7984e-210	0.087898	Conditional	-0.0373162	0.00286608	9.68292e-39	-	-	-	-	PVRL2	None	None	3downstream	0.895833	0.604374	0.894909	0.601684
TC	6	Known	19:45420082_A/C	19	45420082	C	A	0.1051	0.119	0.0051	2.79e-122	0.118947	0.00521517	3.8327e-115	-0.169877	Conditional	-	-	-	-	-	-	-	APOC1	None	None	intronic			0.0922266	0.118486
TC	7	Known	19:45421100_G/A	19	45421100	A	G	0.2085	0.032	0.0037	3.25e-18	0.0744029	0.00425024	1.29877e-68	0	Conditional	0.0412144	0.00283176	5.71983e-48	-	-	-	-	APOC1	None	None	intronic	0.228175	0.415507	0.199612	0.399374
TC	1	Known	19:50012574_G/A	19	50012574	A	G	0.1544	-0.0436	0.0041	4.59e-26	-	-	-	-	Top	-0.0230092	0.00373515	7.27663e-10	-	-	-	-	FCGRT	None	None	-	0.2143	0.165	0.212629	0.170962
TC	2	Known	19:50041581_G/A	19	50041581	A	G	0.0264	0.0579	0.0081	9.12e-13	0.0528775	0.00811558	7.24211e-11	0	Conditional	0.028701	0.00515827	2.63805e-08	-	-	-	-	RCN3	None	None	intronic	0.0248016	0.083499	0.0233161	0.0741931
TC	1	Known	22:30740142_T/C	22	30740142	C	T	0.024	0.0704	0.0102	6.56e-12	-	-	-	-	Top	-1.07671	0.691162	0.119275	-	-	-	-	SF3A1	None	None	intronic	0.0377	0	0.0288832	6.49e-05
TC	2	Known	22:30529960_T/G	22	30529960	G	T	0.1084	0.0276	0.0049	2.1e-08	0.0308338	0.00491294	3.47301e-10	-0.0585946	Conditional	0.0508672	0.00921536	3.39655e-08	-	-	-	-	HORMAD2	None	None	intronic	0.134921	0.027833	0.142857	0.0284843
TC	3	Known	22:30662763_G/A	22	30662763	A	G	0.0543	0.0339	0.0062	5.31e-08	0.0374897	0.00621321	1.60082e-09	-0.0359679	Conditional	0.0322995	0.113976	0.77688	-	-	-	-	OSM	None	None	coding	0.0505952	0	0.0501285	6.49e-05
ALT	1	Known	2:169866414_A/T	2	169866414	T	A	0.3326	0.0445	0.003	6.01e-49	-	-	-	-	Top	0.0348066	0.00563171	6.3992e-10	-	-	-	-	ABCB11	None	None	intronic	0.3393	0.0547	0.364046	0.0583852
ALT	2	Known	2:169891210_G/A	2	169891210	A	G	0.4308	0.0298	0.0029	7.59e-25	0.0222372	0.00295778	5.55434e-14	0	Conditional	0.0128796	0.00267895	1.5275e-06	-	-	-	-	None	ABCB11	DHRS9		0.375992	0.353877	0.38946	0.401624
ALT	1	Known	3:149212268_G/A	3	149212268	A	G	0.0232	0.0692	0.0078	6.2e-19	-	-	-	-	Top	0.0897749	0.0181711	7.79462e-07	-	-	-	-	TM4SF4	None	None	intronic	0.0357	0.0219	0.0179487	0.0123801
ALT	2	Known	3:149118009_T/C	3	149118009	C	T	0.6415	-0.0217	0.0029	1.38e-13	-0.0221931	0.00290298	2.09017e-14	0.0188376	Conditional	-0.0109703	0.00276241	7.15023e-05	-	-	-	-	None	TM4SF1-AS1	RP11-167H9.1		0.568452	0.322068	0.521851	0.31911
ALT	3	Known	3:149210443_T/C	3	149210443	C	T	0.4979	-0.0224	0.0028	3.88e-15	-0.0190665	0.00282376	1.45644e-11	-0.150703	Conditional	-0.0194448	0.0026165	1.07558e-13	-0.012272	0.00293661	2.93e-05	-0.0397373	TM4SF4	None	None	intronic	0.515873	0.578529	0.538262	0.591229
ALT	1	Known	6:32188642_T/C	6	32188642	C	T	0.328	0.0242	0.0031	5.06e-15	-	-	-	-	Top	0.00293981	0.00283456	0.299675	-	-	-	-	NOTCH4	None	None	non-coding	0.2421	0.3519	0.183766	0.330051
ALT	2	Known	6:32578082_C/T	6	32578082	T	C	0.2441	-0.0209	0.0033	2.36e-10	-0.0193199	0.00330714	5.1618e-09	0	Conditional	-0.0255703	0.00299159	1.26443e-17	-	-	-	-	None	HLA-DRB1	HLA-DQA1		0.286706	0.240557	0.338918	0.272987
ALT	1	Known	6:34178558_T/C	6	34178558	C	T	0.8517	0.0288	0.0041	1.71e-12	-	-	-	-	Top	0.0034534	0.00395879	0.383025	-	-	-	-	None	KRT18P9	CYCSP55	-	0.8889	0.8668	0.900773	0.87958
ALT	2	Known	6:33846143_T/C	6	33846143	C	T	0.0945	0.0299	0.0048	6.15e-10	0.0304831	0.00480105	2.16372e-10	-0.017675	Conditional	0.00514766	0.00282698	0.0686218	-	-	-	-	LINC01016	None	None		0.0753968	0.322068	0.0770218	0.319482
ALT	1	Known	10:79671603_G/A	10	79671603	A	G	0.1144	-0.0339	0.0047	3.88e-13	-	-	-	-	Top	-	-	-	-	-	-	-	DLG5	None	None	intronic	0.0992	0.001	0.125485	0.000984769
ALT	2	Known	10:79594931_C/T	10	79594931	T	C	0.2056	0.0244	0.0034	1.3e-12	0.020681	0.00345585	2.17256e-09	-0.19438	Conditional	-	-	-	-	-	-	-	DLG5	None	None	intronic	0.169643	0.333002	0.19112	0.34119
ALT	1	Known	11:93913036_A/G	11	93913036	G	A	0.2384	-0.0442	0.0033	3.47e-40	-	-	-	-	Top	-0.0287031	0.00490115	4.73491e-09	-	-	-	-	PANX1	None	None	coding	0.2609	0.0915	0.252246	0.0773972
ALT	2	Known	11:93870338_C/T	11	93870338	T	C	0.0452	-0.0535	0.0066	5.87e-16	-0.049317	0.00660863	8.48863e-14	0.0499059	Conditional	-0.0616015	0.00400411	2.17649e-53	-	-	-	-	PANX1	None	None	intronic	0.0644841	0.106362	0.0539153	0.123928
ALT	1	Known	12:111718231_C/A	12	111718231	A	C	0.1796	-0.0594	0.0036	6.23e-60	-	-	-	-	Top	-0.196334	0.283222	0.488175	-	-	-	-	CUX2	None	None	intronic	0.6895	0.6859	0.286082	0
ALT	2	Known	12:112053772_C/T	12	112053772	T	C	0.5561	-0.036	0.0031	8.48e-31	-0.0219422	0.00327121	1.97786e-11	0	Conditional	-0.0304877	0.0293648	0.29916	-	-	-	-	None	RP11-686G8.2	BRAP		0.53373	0.00198807	0.579355	0.00330611
ALT	1	Known	19:41333284_T/C	19	41333284	C	T	0.4001	-0.0326	0.003	2.41e-28	-	-	-	-	Top	-0.0236768	0.00506112	2.89577e-06	-	-	-	-	CTC-490E21.12	None	None	-	0.4395	0	0.373541	0.0872798
ALT	2	Known	19:41289756_G/A	19	41289756	A	G	0.1123	-0.0274	0.0041	3.56e-11	-0.0245343	0.00410948	2.36995e-09	0.0758441	Conditional	-0.0144394	0.0036077	6.27241e-05	-	-	-	-	RAB4B-EGLN2	None	None	non-coding intronic	0.0763889	0.128231	0.0630689	0.15247
AST	1	Known	1:110470764_G/A	1	110470764	A	G	0.2947	-0.0475	0.0033	4.78e-47	-	-	-	-	Top	-0.0416963	0.0036084	7.04142e-31	-	-	-	-	CSF1	None	None	3downstream	0.2808	0.1322	0.297941	0.150097
AST	2	Known	1:110486716_C/T	1	110486716	T	C	0.1675	0.0407	0.0038	4.04e-27	0.0272045	0.00396915	7.18192e-12	0	Conditional	0.049944	0.0202722	0.0137531	-	-	-	-	None	CSF1	AHCYL1		0.141865	0.0129225	0.132221	0.00644447
AST	1	Known	2:169870295_C/A	2	169870295	A	C	0.3284	0.0304	0.003	4.28e-24	-	-	-	-	Top	0.0218245	0.00562963	0.000105898	-	-	-	-	ABCB11	None	None	intronic	0.3393	0.0547	0.363695	0.0586632
AST	2	Known	2:169730344_A/G	2	169730344	G	A	0.3467	0.0195	0.003	8.1e-11	0.02015	0.00300087	1.88428e-11	-0.0203638	Conditional	0.0127235	0.00258315	8.4152e-07	-	-	-	-	SPC25	None	None	intronic	0.266865	0.435388	0.245174	0.457315
AST	3	Known	2:169891210_G/A	2	169891210	A	G	0.4308	0.023	0.0029	1.51e-15	0.0179764	0.00295741	1.21353e-09	0	Conditional	0.00663211	0.00268319	0.0134469	-	-	-	-	None	ABCB11	DHRS9		0.375992	0.353877	0.38946	0.401624
AST	1	Known	5:39424628_A/C	5	39424628	C	A	0.4106	0.0258	0.0031	1.2e-16	-	-	-	-	Top	0.00503388	0.00272378	0.0645858	-	-	-	-	DAB2	None	None	intronic	0.4296	0.6561	0.435676	0.659054
AST	2	Known	5:39543680_T/C	5	39543680	C	T	0.293	0.0237	0.0031	4.17e-14	0.0215242	0.00311336	4.72852e-12	0	Conditional	0.018403	0.00269882	9.19064e-12	-	-	-	-	None	CTD-2078B5.2	CCDC11P1		0.306548	0.346918	0.288114	0.35139
AST	1	Known	6:32191339_C/T	6	32191339	T	C	0.1478	0.0449	0.0038	5.02e-33	-	-	-	-	Top	-0.00932833	0.00481053	0.0524841	-	-	-	-	NOTCH4	None	None	non-coding intronic	0.121	0.0964	0.0962532	0.079745
AST	2	Known	6:32653018_T/C	6	32653018	C	T	0.4969	-0.0333	0.0031	4.23e-27	-0.02648	0.00318002	8.29378e-17	0	Conditional	-0.00209365	0.00269915	0.437945	-	-	-	-	None	HLA-DQB1	MTCO3P1		0.615079	0.353877
AST	1	Known	10:18222342_T/C	10	18222342	C	T	0.2941	0.0492	0.0034	1.95e-46	-	-	-	-	Top	0.0203827	0.00278893	2.70947e-13	-	-	-	-	None	MRC1	SLC39A12	-	0.2728	0.331	0.265766	0.313159
AST	2	Known	10:18226707_C/T	10	18226707	T	C	0.2855	0.0378	0.0033	1.57e-29	0.0231865	0.00355651	7.05551e-11	0.00617327	Conditional	0.0483168	0.00304348	9.8707e-57	-	-	-	-	None	MRC1	SLC39A12		0.308532	0.242545	0.348642	0.233364
AST	3	Known	10:18510448_G/A	10	18510448	A	G	0.3855	0.0335	0.0029	8.45e-31	0.0329824	0.00290098	5.93993e-30	0	Conditional	0.0141308	0.00287229	8.67169e-07	-	-	-	-	CACNB2	None	None	intronic	0.436508	0.693837	0.416559	0.718152
AST	1	Known	10:101157438_G/C	10	101157438	C	G	0.0123	-0.5446	0.0188	2.29e-184	-	-	-	-	Top	-	-	-	-	-	-	-	GOT1	None	None	coding	0.0109	0	0.00770218	0.000129651
AST	2	Known	10:101130302_A/T	10	101130302	T	A	0.7624	0.0421	0.0036	9.21e-31	0.0394285	0.00402628	1.20923e-22	0.385094	Conditional	-	-	-	-	-	-	-	CNNM1	None	None	intronic	0.802579	0.892644	0.778065	0.894822
AST	3	Known	10:101132282_A/C	10	101132282	C	A	0.3655	0.0415	0.003	1.1e-43	0.0379875	0.00339884	5.3076e-29	0.405227	Conditional	-	-	-	-	-	-	-	CNNM1	None	None	intronic	0.372024	0.740557	0.355856	0.738661
AST	4	Known	10:101138897_G/A	10	101138897	A	G	0.7606	0.0064	0.0033	0.0533	-0.0302805	0.00379932	1.58704e-15	-0.247596	Conditional	-	-	-	-	-	-	-	CNNM1	None	None	non-coding intronic	0.732143	0.870775	0.734194	0.878403
AST	5	Known	10:101233212_T/C	10	101233212	C	T	0.065	-0.0484	0.0064	4.1e-14	-0.0542865	0.00664453	3.08145e-16	-0.010011	Conditional	-	-	-	-	-	-	-	None	RP11-441O15.3	RP11-129J12.2		0.0615079	0.0109344	0.0461538	0.014319
AST	6	Known	10:101390490_G/A	10	101390490	A	G	0.5295	0.0216	0.0028	3.53e-14	0.0246652	0.00281061	1.69801e-18	0	Conditional	-	-	-	-	-	-	-	None	RP11-85A1.3	RP11-483F11.7		0.532738	0.408549	0.587097	0.443656
AST	1	Known	12:111718231_C/A	12	111718231	A	C	0.1796	-0.0566	0.0036	2.54e-55	-	-	-	-	Top	-0.0945503	0.283222	0.738502	-	-	-	-	CUX2	None	None	intronic	0.2163	0.001	0.286082	0
AST	2	Known	12:112053772_C/T	12	112053772	T	C	0.5561	-0.0353	0.0031	4.77e-30	-0.0220171	0.00327118	1.68921e-11	0	Conditional	-0.0631909	0.02939	0.0315493	-	-	-	-	None	RP11-686G8.2	BRAP		0.53373	0.00198807	0.579355	0.00330611
GGT	1	Known	1:23821280_C/T	1	23821280	T	C	0.5883	0.0243	0.0032	4.79e-14	-	-	-	-	Top	0.0142556	0.00258071	3.31834e-08	-	-	-	-	None	ASAP3	E2F2	-	-	-	0.59375	0.502381
GGT	2	Known	1:23334785_C/G	1	23334785	G	C	0.8048	0.0242	0.0035	8.26e-12	0.0209282	0.00353419	3.18772e-09	0.156823	Conditional	0.0153444	0.00347281	9.94457e-06	-	-	-	-	None	LACTBL1	C1orf234		0.815476	0.82505
GGT	1	Known	2:169834370_G/A	2	169834370	A	G	0.3276	0.0371	0.0032	2.21e-30	-	-	-	-	Top	0.0386217	0.0066628	6.77361e-09	-	-	-	-	ABCB11	None	None	intronic	0.3403	0.0398	0.347995	0.0434726
GGT	2	Known	2:169891210_G/A	2	169891210	A	G	0.4308	0.0254	0.0031	1.15e-16	0.0198064	0.00314736	3.11318e-10	0	Conditional	0.0216855	0.00267878	5.73274e-16	-	-	-	-	None	ABCB11	DHRS9		0.375992	0.353877	0.38946	0.401624
GGT	1	Known	3:149211387_C/T	3	149211387	T	C	0.4727	0.0376	0.003	6.59e-36	-	-	-	-	Top	0.0161316	0.00258594	4.43257e-10	-	-	-	-	TM4SF4	None	None	intronic	0.5149	0.5338	0.537516	0.54837
GGT	2	Known	3:149114757_G/C	3	149114757	C	G	0.6318	0.0252	0.0032	3.79e-15	0.0254193	0.00320485	2.16542e-15	0.0481545	Conditional	0.0187767	0.00281541	2.57539e-11	-	-	-	-	None	TM4SF1-AS1	RP11-167H9.1		0.625992	0.678926	0.572633	0.715754
GGT	3	Known	3:149186927_A/G	3	149186927	G	A	0.0621	-0.0687	0.0073	6.71e-21	-0.0595333	0.00738498	7.5422e-16	-0.167424	Conditional	-0.0567179	0.018349	0.0019946	-	-	-	-	None	RP11-278L15.4	TM4SF4		0.0396825	0.0218688	0.0198718	0.0132841
GGT	1	Known	7:28188995_A/G	7	28188995	G	A	0.4857	0.0214	0.003	1.68e-12	-	-	-	-	Top	0.021202	0.00466637	5.53297e-06	-	-	-	-	JAZF1	None	None	intronic	0.4782	0.1233	0.481959	0.0951763
GGT	2	Known	7:28615159_G/A	7	28615159	A	G	0.4238	0.018	0.003	2.41e-09	0.0175427	0.00300094	5.04293e-09	0	Conditional	0.0135582	0.00297521	5.18913e-06	-	-	-	-	CREB5	None	None	intronic	0.424603	0.227634	0.400773	0.253923
GGT	1	Known	10:79659934_G/A	10	79659934	A	G	0.2085	0.0576	0.0036	6e-57	-	-	-	-	Top	0.0644029	0.00293537	1.29775e-106	-	-	-	-	DLG5	None	None	intronic	0.1567	0.2744	0.177378	0.271765
GGT	2	Known	10:79662478_C/T	10	79662478	T	C	0.1128	-0.0599	0.0049	9.58e-34	-0.0469316	0.00498899	5.1035e-21	0	Conditional	-	-	-	-	-	-	-	DLG5	None	None	intronic	0.102183	0.000994036	0.122423	0.000390016
GGT	1	Known	10:94839642_G/A	10	94839642	A	G	0.6213	-0.0255	0.0032	1.91e-15	-	-	-	-	Top	-0.0210196	0.00258008	3.74759e-16	-	-	-	-	None	CYP26A1	NIP7P1	3downstream	0.7917	0.4861	0.804124	0.460434
GGT	2	Known	10:95323258_A/T	10	95323258	T	A	0.3929	-0.0185	0.0031	3.74e-09	-0.0187582	0.00310041	1.44653e-09	0	Conditional	-0.0275155	0.00613264	7.23498e-06	-	-	-	-	None	CEP55	FFAR4		0.360119	0.0586481	0.353282	0.0508947
GGT	1	Known	11:34680853_G/T	11	34680853	T	G	0.4816	-0.0179	0.003	4.29e-09	-	-	-	-	Top	-0.00272401	0.00293311	0.353041	-	-	-	-	EHF	None	None	3utr	0.5387	0.2783	0.577419	0.264717
GGT	2	Known	11:34657039_C/A	11	34657039	A	C	0.0311	-0.0491	0.0084	4.63e-09	-0.0498587	0.00840152	2.94778e-09	-0.015334	Conditional	-0.0216246	0.00864977	0.0124191	-	-	-	-	EHF	None	None	intronic	0.0297619	0.027833	0.0406562	0.0334637
GGT	1	Known	12:111718231_C/A	12	111718231	A	C	0.1796	-0.1112	0.0038	2.87e-185	-	-	-	-	Top	-0.092622	0.283222	0.743645	-	-	-	-	CUX2	None	None	intronic	0.2163	0.001	0.286082	0
GGT	2	Known	12:111515020_G/C	12	111515020	C	G	0.1151	0.0765	0.0046	4.4e-61	0.0518856	0.00514842	6.91374e-24	0.501383	Conditional	0.0560193	0.00513473	1.0461e-27	0.0700329	0.00641212	9.05e-28	0.1663	CUX2	None	None	intronic	0.12996	0.0656064	0.0899743	0.0670732
GGT	3	Known	12:111674866_T/C	12	111674866	C	T	0.1186	0.0602	0.0052	2.17e-31	0.0661771	0.00593976	7.89002e-29	0.148502	Conditional	0.0277043	0.193927	0.886401	-	-	-	-	CUX2	None	None	intronic	0.125	0	0.117117	0.000194502
GGT	4	Known	12:111814970_A/G	12	111814970	G	A	0.7264	-0.0437	0.0037	1.7e-32	-0.0296671	0.00389272	2.51362e-14	-0.0330751	Conditional	0.00330998	0.00325538	0.309262	-	-	-	-	RP3-473L9.4	None	None		0.675595	0.210736	0.743009	0.197214
GGT	5	Known	12:112053772_C/T	12	112053772	T	C	0.5561	-0.0538	0.0033	3.2e-60	-0.0372241	0.00353742	6.77091e-26	0	Conditional	-0.0142062	0.02939	0.628835	-	-	-	-	None	RP11-686G8.2	BRAP		0.53373	0.00198807	0.579355	0.00330611
GGT	1	Known	12:121419926_T/C	12	121419926	C	T	0.4742	-0.1021	0.003	4.25e-254	-	-	-	-	Top	-0.106629	0.00276945	1.4822e-323	-	-	-	-	HNF1A	None	None	intronic	0.3849	0.338	0.393822	0.338953
GGT	2	Known	12:121116597_G/C	12	121116597	C	G	0.0436	0.0406	0.008	3.51e-07	0.0526209	0.00800768	4.98767e-11	0.0381143	Conditional	-	-	-	-	-	-	-	None	CABP1	MLEC		0.0347222	0.00198807	0.03861	0.000520088
GGT	3	Known	12:121416650_A/C	12	121416650	C	A	0.5111	-0.1056	0.0032	1.61e-236	-0.0529703	0.00512842	5.22236e-25	0.833101	Conditional	-0.104511	0.00277839	0	-	-	-	-	HNF1A	None	None	coding	0.388889	0.338966	0.409444	0.341658
GGT	1	Known	14:103563547_T/C	14	103563547	C	T	0.6573	0.073	0.0032	6.88e-117	-	-	-	-	Top	0.0971447	0.00260715	3.45698e-303	-	-	-	-	RP11-736N17.8	None	None	-	0.5972	0.3917	0.630548	0.399987
GGT	2	Known	14:103387971_C/G	14	103387971	G	C	0.4141	0.0235	0.0033	7.64e-13	0.0224766	0.00335403	2.06488e-11	0.176083	Conditional	0.0217402	0.00328419	3.60647e-11	-	-	-	-	None	TRAF3	AMN	5upstream	0.378968	0.22167	0.365633	0.197804
GGT	3	Known	14:103554363_A/G	14	103554363	G	A	0.5848	0.0176	0.0031	2.43e-08	0.0580811	0.00350009	7.67867e-62	-0.41926	Conditional	-0.0150903	0.00339523	8.81058e-06	-	-	-	-	None	CDC42BPB	RP11-736N17.8	intronic	0.645833	0.83002	0.623217	0.828452
GGT	4	Known	14:103650510_G/A	14	103650510	A	G	0.2804	-0.0232	0.0034	7.83e-12	-0.0310706	0.00345278	2.28348e-19	0.0555028	Conditional	0.0178933	0.00339734	1.3887e-07	-	-	-	-	None	RPL21P12	GCSHP2		0.305556	0.182903	0.301802	0.188319
GGT	5	Known	14:103722462_T/A	14	103722462	A	T	0.1057	-0.0542	0.0045	6.5e-33	-0.0469574	0.00454589	5.17487e-25	0.13222	Conditional	0.0090592	0.00259663	0.000485197	-	-	-	-	None	RPL21P13	RAP2CP1		0.124008	0.428429	0.275338	0.59423
GGT	6	Known	14:104015250_G/A	14	104015250	A	G	0.0667	-0.0406	0.0048	3.56e-17	-0.0301341	0.00483558	4.61233e-10	0	Conditional	-0.00702223	0.00307061	0.0222013	-	-	-	-	None	TRMT61A	RNU7-160P		0.112103	0.243539	0.0879332	0.20407
GGT	1	Known	15:60878030_G/A	15	60878030	A	G	0.9073	0.0526	0.0053	1.42e-23	-	-	-	-	Top	0.0608788	0.00264408	3.3382e-117	-	-	-	-	RORA	None	None	intronic	0.878	0.6133	0.904365	0.629748
GGT	2	Known	15:60975123_C/T	15	60975123	T	C	0.2248	-0.0168	0.0036	3.01e-06	-0.0225689	0.0036401	5.64335e-10	0	Conditional	0.00288314	0.00367242	0.432407	-	-	-	-	RP11-219B17.2	None	None	non-coding intronic	0.209325	0.170974	0.230424	0.144378
GGT	1	Known	22:24993367_G/A	22	24993367	A	G	0.3461	0.2268	0.0032	0	-	-	-	-	Top	0.198963	0.00267589	0	-	-	-	-	GGT1	None	None	intronic	0.377	0.3767	0.362403	0.373975
GGT	2	Known	22:24934370_C/T	22	24934370	T	C	0.1676	-0.0489	0.004	8.31e-35	-0.03766	0.00404251	1.20795e-20	0.0294314	Conditional	-0.0159471	0.00378585	2.52859e-05	-	-	-	-	None	UPB1	GUCD1	3downstream	0.162698	0.142147	0.164736	0.142051
GGT	3	Known	22:24988920_C/T	22	24988920	T	C	0.2201	0.1419	0.0036	0	-0.0695332	0.00601502	6.57681e-31	0.440154	Conditional	0.151161	0.00287911	0	-	-	-	-	FAM211B	None	None	coding	0.235119	0.2833	0.222222	0.275489
GGT	4	Known	22:24990348_A/T	22	24990348	T	A	0.6163	-0.0259	0.0035	1.36e-13	-0.0434831	0.0039353	2.20426e-28	0.152487	Conditional	-	-	-	-	-	-	-	GGT1	None	None	5upstream	0.624008	0.676938	0.622016	0.656045
GGT	5	Known	22:25089773_A/G	22	25089773	G	A	0.5725	0.0185	0.0031	2.91e-09	0.0185771	0.00310108	2.09155e-09	0	Conditional	0.00416192	0.00259607	0.1089	-	-	-	-	None	AP000357.4	AP000358.5		0.546627	0.520875	0.57405	0.506939

## Sheet: Suppl_Data6
Supplementary Data 6. Summary of association results
Numbers in the table indicate the number of genome-wide significant variants (P <= 5.56e-9 for common variants, P<= 8.12e-8 for rare variants) for a given trait. Number of 'Conditional' is based on GCTA-COJO results(Suppl Data 5). 'Independent' rare variants were counted if a rare variant was independent associated based on conditional analysis results (Supplementary Data 9-12)
Category	Trait	Abbreviation	Genomic inflation factor	LD score regression intercept	Number of loci
					Total	Common			Rare
						Known	Novel	Conditional	Known (independent)	Novel (independent)
Glycemic	Fasting plasma glucose	FPG	1.16	1.05	92	40	16	32	0	4 (4)
	Hemoglobin A1c	HbA1c	1.15	1.04	95	57	11	21	0	6 (6)
Lipids	High density lipoprotein cholesterol	HDL	1.25	1.09	165	73	6	72	2 (2)	12 (11)
	Low density lipoprotein cholesterol	LDL	1.17	1.04	141	55	10	53	3 (2)	20 (11)
	Triglyceride	TG	1.24	1.05	112	62	3	34	1 (1)	12 (10)
	Total cholesterol	TC	1.22	1.06	182	71	20	74	4 (3)	13 (8)
Liver enzymes	Alanine aminotransferase	ALT	1.19	1.01	68	28	23	9	2 (2)	6 (4)
	Aspartate aminotransferase	AST	1.19	1.02	69	26	28	13	0	2 (2)
	γ-glutamyl transferase	GGT	1.22	1.03	108	66	16	24	0	2 (1)
Total					1032 (67)	478	133	332	12 (10)	77 (57)

## Sheet: Suppl_Data7
Supplementary Data 7. Association results of rare variants for a given metabolic trait
Chromosomal positions are based on hg19. Effect allele is alternative allele and other allele is reference allele. Effect size and Effect allele frequency(Eff.freq) are based on effect allele. Eff.Freq(gnomAD) indicates a frequency from East Asians of gnomAD database.
Discovery														Replication (KBA)								Replication (UKB exome sequencing)						Annotation
TRAIT	Novelty	rsID	CHR	BP	Effect	Other	NS	AC	MAF	AAF	Effect	SE	PVALUE	NS	AC	MAF	AAF	PVALUE	BETA	SEBETA	Consistent direction	BETA	SE	P	AC	MAF	N	Gene	Protein_Change	Function	Previously reported different coding alleles in the same gene?(Suppl Data 8)	1000G_EAS	1000G_EUR	GnomAD_EAS	GnomAD_EUR
FPG	Novel	rs149663725	2	169761026	C	G	89070	738	0.0041428	0.004083	-0.33285	0.036588	9.4472e-20	20192	177	0.0043829	0.004469	0.036831	-0.15761	0.075492	-	-	-	-	-	-	-	G6PC2	p.Gly114Arg	missense	Yes	0.00297619	0	0.000641849	0
FPG	Novel	rs146340667	6	39040708	A	G	105700	1307	0.0061829	0.006075	-0.15342	0.027886	3.7704e-08	20179	233	0.0057733	0.005734	0.00086777	-0.21932	0.065848	-	-	-	-	-	-	-	GLP1R	p.Val194Ile	missense	Yes	0.00496032	0	0.0115533	0
FPG	Novel	rs746162775	7	43684927	T	C	109850	391	0.0017797	0.001753	0.27258	0.050655	7.4175e-08	20185	75	0.0018578	0.001903	0.68386	0.047113	0.1157	-	-	-	-	-	-	-	COA1	p.Ala63Thr	missense	No	-	-	-	-
FPG	Novel	rs770224130	8	118184855	T	A	109550	1349	0.0061568	0.005812	-0.31581	0.027382	9.3196e-31	20138	227	0.0056361	0.005437	0.00014404	-0.25369	0.066727	-	-	-	-	-	-	-	SLC30A8	p.Ile300Phe,p.Ile349Phe	missense	No	-	-	-	-
HbA1c	Novel	rs149946271	1	155263025	G	A	47845	184	0.0019229	0.001776	-0.41535	0.073959	1.9659e-08	10781	44	0.0020406	0.002258	0.088292	-0.25756	0.15109	-	-	-	-	-	-	-	PKLR	p.Val429Ala,p.Val460Ala	missense	No	0.00396825	0	0.0032175	0
HbA1c	Novel	rs187477605	4	144621184	T	G	51333	462	0.0045	0.004364	-0.25299	0.046716	6.142e-08	10768	80	0.0037147	0.003992	0.015991	-0.27032	0.11219	-	-	-	-	-	-	-	FREM3	p.His215Gln	missense	No	0.001	0	-	-
HbA1c	Novel	rs770224130	8	118184855	T	A	51191	607	0.0059288	0.005812	-0.29017	0.040814	1.1809e-12	10759	126	0.0058556	0.005437	0.0013402	-0.28746	0.089607	-	-	-	-	-	-	-	SLC30A8	p.Ile300Phe,p.Ile349Phe	missense	No	-	-	-	-
HbA1c	Novel	rs200544560	12	48526760	C	T	51336	234	0.0022791	0.002219	-0.45059	0.065481	5.9987e-12	10790	46	0.0021316	0.002302	1.162e-05	-0.64762	0.14763	X	0.085506	0.40611	0.83324	6	2.4085e-05	124560	PFKM	p.Ile116Thr,p.Ile187Thr	missense	No	0.00297619	0	0	6.48593e-05
HbA1c	Novel	rs104894487	15	43507389	T	C	51351	292	0.0028432	0.00265	-0.3386	0.058663	7.8816e-09	10786	52	0.0024105	0.002877	0.38641	-0.12042	0.13903	-	-	-	-	-	-	-	EPB42	p.Ala65Thr,p.Ala142Thr,p.Ala112Thr	missense	No	0.000992063	0	-	-
HbA1c	Novel	rs754973425	17	42335127	T	G	51310	69	0.00067238	0.0005848	-1.0638	0.12036	9.9697e-19	10782	7	0.00032462	0.0006202	0.0074133	-1.012	0.37787	-	-	-	-	-	-	-	SLC4A1	p.Thr444Asn	missense	No	-	-	-	-
HDL	Novel	rs540387719	1	27240265	C	CAGGTGCGATG	120490	1107	0.0045938	0.004575	0.16844	0.030162	2.3499e-08	21574	212	0.0049133	0.004892	0.10337	0.11243	0.069029	-	-	-	-	-	-	-	NR0B2	p.His53AlafsTer50	frameshift	No	-	-	0.00897436	0
HDL	Novel	rs765052849	2	21252807	T	C	120490	198	0.00082167	0.0007989	0.42158	0.071111	3.0642e-09	21583	39	0.00090349	0.0008629	0.0019047	0.49766	0.16027	-	-	-	-	-	-	-	APOB	p.Cys478Tyr	missense	Yes	-	-	-	-
HDL	Novel	rs1800011	8	19813438	A	G	120410	596	0.0024749	0.002521	-0.44073	0.040978	5.749e-27	21586	102	0.0023626	0.002323	0.0047352	-0.28037	0.099251	-	-	-	-	-	-	-	LPL	p.Ala288Thr	missense	Yes	0.000992063	0	-	-
HDL	Novel	rs138422574	9	107560803	T	C	120440	1837	0.0076259	0.007586	-0.14472	0.02351	7.501e-10	21577	333	0.0077166	0.007746	0.0026761	-0.16584	0.055223	O	-0.10717	0.20846	0.60719	23	0.00011446	100480	ABCA1	p.Val1674Ile	missense	Yes	0.00297619	0.000994036	0.00192308	0.00168568
HDL	Novel	rs187652566	9	107584945	A	C	116710	1429	0.0061221	0.0061	-0.23154	0.026641	3.6368e-18	21572	277	0.0064204	0.006442	0.00050154	-0.21038	0.060445	O	-0.25747	0.25812	0.31854	15	7.4644e-05	100480	ABCA1	p.Cys887Phe	missense	Yes	0.00396825	0	0.000641026	0.000777706
HDL	Known	rs147210663	11	116701560	A	G	115830	176	0.00075971	0.000752	0.80769	0.075467	1.0187e-26	21584	32	0.00074129	0.000708	0.00087379	0.58885	0.1769	O	0.68329	0.13016	1.5275e-07	59	0.0002936	100480	APOC3	p.Ala43Thr,p.Ala61Thr	missense	Yes	0	0	0	0.000195135
HDL	Novel	rs17848829	12	109678898	T	C	120450	621	0.0025777	0.002564	0.22202	0.040166	3.2525e-08	21582	107	0.0024789	0.002589	0.6118	0.049195	0.096934	-	-	-	-	-	-	-	ACACB	p.Arg278Cys,p.Arg279Cys,p.Arg1542Cys,p.Arg1612Cys	missense	Yes	0.004	0	0.00384615	0
HDL	Novel	rs17848833	12	109690842	T	C	120470	290	0.0012036	0.001208	0.54622	0.058776	1.5182e-20	21578	63	0.0014598	0.001461	6.1526e-08	0.6828	0.12607	-	-	-	-	-	-	-	ACACB	p.Thr642Ile,p.Thr641Ile,p.Thr1905Ile,p.Thr1975Ile	missense	Yes	0.000992063	0	0	6.48424e-05
HDL	Novel	rs10396213	12	125296457	C	T	120400	1631	0.0067733	0.006802	0.2506	0.024857	6.7847e-24	21563	297	0.0068868	0.006865	0.0024401	0.17649	0.058228	O	0.21891	0.57714	0.70447	3	1.4929e-05	100480	SCARB1	p.Ser129Gly,p.Ser175Gly,p.Ser188Gly,p.Ser229Gly	missense	Yes	0.00496032	0	0.000641026	0
HDL	Novel	rs79351185	16	56917997	T	C	112570	505	0.0022431	0.002252	0.25933	0.044339	4.97e-09	21583	88	0.0020386	0.002102	0.090835	0.18067	0.10684	O	0.07379	0.169	0.66237	35	0.00017417	100480	SLC12A3	p.Ala568Val,p.Ala569Val	missense	Yes	0	0	-	-
HDL	Novel	rs139329616	16	56918023	A	G	120430	1141	0.0047373	0.00474	-0.16084	0.029665	5.906e-08	21576	207	0.004797	0.004714	0.12464	-0.10726	0.069843	-	-	-	-	-	-	-	SLC12A3	p.Val578Met,p.Val577Met	missense	Yes	0.00694444	0	0.00513479	0
HDL	Novel	rs5742907	16	57016150	A	G	120420	130	0.00053979	0.0005409	1.3379	0.08768	1.5959e-52	21576	22	0.00050983	0.0005533	8.5852e-10	1.3081	0.21317	O	0.80917	0.27725	0.0035176	13	6.4691e-05	100480	CETP	-	splice donor	Yes	0.00198413	0	0.000641026	6.48677e-05
HDL	Novel	rs149636789	18	47113163	A	G	120480	676	0.0028056	0.002818	0.24355	0.038564	2.7027e-10	21565	123	0.0028518	0.002835	0.38334	0.078833	0.090428	-	-	-	-	-	-	-	LIPG	p.Gly401Asp,p.Gly475Asp	missense	Yes	0.000992063	0	-	-
HDL	Known	rs1800961	20	43042364	T	C	114950	1927	0.0083818	0.008414	-0.14512	0.02283	2.0713e-10	21568	428	0.0099221	0.009852	0.0082214	-0.12844	0.048596	O	-0.14092	0.012692	1.2709e-28	6410	0.031902	100460	HNF4A	p.Thr117Ile,p.Thr139Ile	missense	Yes	0.015873	0.0367793	0.0102696	0.0288886
LDL	Novel	rs752849346	1	25880491	T	C	118240	484	0.0020468	0.002047	0.27561	0.045542	1.4369e-09	21228	97	0.0022847	0.002324	0.54001	0.062357	0.10176	-	-	-	-	-	-	-	LDLRAP1	p.Thr56Met	missense	No	-	-	-	-
LDL	Novel	rs759250273	1	55523798	G	A	118130	759	0.0032126	0.003234	-0.29328	0.036354	7.2574e-16	21220	123	0.0028982	0.00279	0.00056075	-0.31193	0.090404	-	-	-	-	-	-	-	PCSK9	p.Ile224Val,p.Ile424Val	missense	Yes	-	-	-	-
LDL	Novel	rs117711462	1	93159927	A	G	118250	1570	0.0066384	0.006748	0.22433	0.025382	9.8365e-19	21237	285	0.00671	0.006792	4.8237e-05	0.24145	0.0594	O	0.4426	0.13424	0.00097728	55	0.00025198	109130	EVI5	p.Arg354Cys	missense	No	0.00396825	0	0.00897436	0.000259673
LDL	Known	rs376825639	2	21228437	G	A	118160	230	0.00097322	0.0009505	-0.8857	0.065665	1.9684e-41	21213	42	0.00098996	0.0009302	2.7722e-06	-0.72371	0.15437	-	-	-	-	-	-	-	APOB	p.Ile3768Thr	missense	Yes	-	-	0	0
LDL	Known	rs765052849	2	21252807	T	C	118230	195	0.00082465	0.0007989	-0.92771	0.071619	2.3846e-38	21234	39	0.00091834	0.0008629	8.741e-07	-0.78805	0.16019	-	-	-	-	-	-	-	APOB	p.Cys478Tyr	missense	Yes	-	-	-	-
LDL	Novel	rs199689137	2	44050063	A	G	118170	284	0.0012016	0.001237	0.40758	0.059393	6.8038e-12	21226	53	0.0012485	0.00135	0.00096088	0.45402	0.13749	O	0.99423	0.33178	0.0027299	9	4.1223e-05	109160	ABCG5	p.Arg446*,p.Arg275*,p.Arg51*	stop_gained	Yes	-	-	0.000641849	6.48845e-05
LDL	Novel	rs147194762	2	44100999	G	A	118150	1743	0.0073761	0.007438	0.17841	0.024069	1.2482e-13	21220	348	0.0081998	0.008413	0.0044904	0.15313	0.053884	O	0.28884	0.24885	0.24577	16	7.3286e-05	109160	ABCG8	p.Met429Val	missense	No	0.00694444	0.000994036	0.00256739	0.000194527
LDL	Novel	rs147302249	2	44116923	T	C	118110	2141	0.0090634	0.009103	0.12611	0.021685	6.069e-09	21226	421	0.0099171	0.01003	0.039883	0.10068	0.048989	O	0.5925	0.49767	0.23384	4	1.8324e-05	109140	LRPPRC	p.Ala1360Thr	missense	No	0.0109127	0	0.00833333	0
LDL	Novel	rs139287852	5	156381639	T	C	118220	978	0.0041363	0.00413	0.19265	0.032106	1.9713e-09	21233	159	0.0037442	0.00385	0.0048784	0.22407	0.079592	-	-	-	-	-	-	-	TIMD4	p.Gly63Ser	missense	No	0.00198413	0	-	-
LDL	Novel	rs575895978	7	44573423	T	TC	105720	1288	0.0060913	0.006015	-0.23585	0.028035	4.0471e-17	21129	295	0.0069809	0.006828	0.018035	-0.13816	0.058415	-	-	-	-	-	-	-	NPC1L1	p.Arg732GlnfsTer9	frameshift	Yes	-	-	0.00576923	0
LDL	Novel	rs759592756	7	44579661	T	C	110520	739	0.0033431	0.003283	-0.28771	0.036907	6.4744e-15	21224	153	0.0036044	0.00352	0.028745	-0.17741	0.081115	O	-0.09783	0.35192	0.78102	8	3.6643e-05	109160	NPC1L1	p.Arg112His	missense	Yes	-	-	0	6.48929e-05
LDL	Novel	rs115629050	16	55853545	A	C	118160	1984	0.0083952	0.008272	-0.16569	0.022603	2.3071e-13	21224	362	0.0085281	0.008323	0.064945	-0.097572	0.052863	O	-0.0047164	0.01241	0.7039	6637	0.030427	109070	CES1	p.Ala269Ser,p.Ala270Ser	missense	No	0.014881	0.0387674	0.011583	0.0230161
LDL	Novel	rs2307227	16	55855361	T	G	118180	1706	0.0072176	0.007093	-0.17872	0.024379	2.304e-13	21236	306	0.0072047	0.006969	0.095923	-0.09588	0.057585	O	-0.0052296	0.012336	0.67161	6726	0.030816	109130	CES1	p.Asp204Glu,p.Asp203Glu	missense	No	0.014881	0.0387674	0.0121951	0.0231578
LDL	Novel	rs190646470	17	67183892	A	G	118260	1954	0.0082612	0.008297	0.13364	0.022738	4.1821e-09	21242	344	0.0080972	0.008294	0.0075742	0.14472	0.054189	O	0.2134	0.37621	0.57056	7	3.2063e-05	109160	ABCA10	p.Arg754*	stop_gained	No	0.00297619	0	0.00256739	0
LDL	Known	rs200990725	19	11217315	T	C	118200	49	0.00020728	0.0002505	1.0777	0.14285	4.5931e-14	21235	9	0.00021191	0.0002434	0.00042267	1.1753	0.33332	-	-	-	-	-	-	-	LDLR	p.Arg257Trp,p.Arg216Trp,p.Arg130Trp,p.Arg124Trp,p.Arg342Trp	missense	Yes	0.00297619	0	0.00128205	0
LDL	Novel	rs730882109	19	11227576	T	C	117090	49	0.00020925	0.0002248	1.5104	0.14276	3.7963e-26	21226	10	0.00023556	0.0002435	0.0011113	1.0313	0.31625	-	-	-	-	-	-	-	LDLR	p.His415Tyr,p.His583Tyr,p.His456Tyr,p.His542Tyr,p.His668Tyr	missense	Yes	-	-	0.0012837	0
LDL	Novel	rs13306505	19	11241988	T	C	97733	271	0.0013864	0.001362	-0.33841	0.06071	2.4934e-08	21224	59	0.0013899	0.001328	0.00622	-0.35673	0.13037	X	0.047689	0.24142	0.84341	17	7.7869e-05	109160	LDLR	p.Ala682Val,p.Ala692Val,p.Ala819Val,p.Ala858Val,p.Ala860Val,p.Ala945Val	missense	Yes	0.00396825	0	-	-
LDL	Novel	rs764932190	19	45162150	G	T	118180	339	0.0014343	0.001436	-0.37612	0.05438	4.6506e-12	21226	48	0.0011307	0.001107	0.038756	-0.29864	0.14449	-	-	-	-	-	-	-	PVR	p.Cys378Gly	missense	Yes	-	-	-	-
LDL	Novel	rs59028589	19	45207444	T	C	117570	2126	0.0090417	0.009061	-0.16935	0.021885	1.0191e-14	21047	324	0.0076971	0.007634	0.00016124	-0.21127	0.055983	-	-	-	-	-	-	-	CEACAM16	p.Ser180Phe	missense	No	0.0188492	0	0.0160256	0
LDL	Novel	rs200947707	19	45316838	A	G	118140	1171	0.0049559	0.005016	-0.26917	0.029334	4.5458e-20	21222	207	0.004877	0.004893	1.8591e-05	-0.29896	0.069815	-	-	-	-	-	-	-	BCAM	p.Gly249Ser,p.Gly228Ser,p.Gly49Ser	missense	Yes	0.00595238	0	0.00449294	6.49098e-05
LDL	Novel	rs200611066	19	45368740	A	G	118280	1144	0.0048358	0.004783	-0.23697	0.029701	1.4941e-15	21242	207	0.0048724	0.004932	0.0013785	-0.22343	0.069832	X	0.052507	0.27607	0.84916	13	5.9547e-05	109160	PVRL2	p.Glu101Lys	missense	No	0.000992063	0	0.000641849	0.000129651
LDL	Novel	rs572467590	19	45575023	T	C	118160	429	0.0018153	0.001802	-0.26944	0.048255	2.3604e-08	21232	78	0.0018369	0.001903	0.00189	-0.35244	0.11342	-	-	-	-	-	-	-	ZNF296	p.Ala422Thr	missense	No	-	-	0.000641026	0
LDL	Novel	rs201323099	19	45731006	T	G	113120	366	0.0016177	0.001641	-0.34444	0.052295	4.5228e-11	21223	64	0.0015078	0.001505	0.00015065	-0.47448	0.12517	-	-	-	-	-	-	-	EXOC3L2	p.Phe106Leu	missense	No	0.000992063	0	0.000641026	0
TG	Novel	rs201826477	1	63064458	C	T	120240	496	0.0020626	0.002028	-0.25873	0.044991	8.9055e-09	21535	75	0.0017414	0.001682	0.067912	-0.21117	0.11567	-	-	-	-	-	-	-	ANGPTL3	p.Ile196Thr	missense	No	0.000992063	0	-	-
TG	Novel	rs200133000	1	155261697	A	G	120280	1317	0.0054749	0.005431	0.15253	0.027684	3.5995e-08	21534	251	0.005828	0.005778	0.041055	0.1297	0.063481	-	-	-	-	-	-	-	PKLR	p.Arg459Trp,p.Arg490Trp	missense	No	0.001	0	0.000641026	0
TG	Novel	rs765052849	2	21252807	T	C	120300	197	0.00081875	0.0007989	-0.412	0.071299	7.5552e-09	21546	39	0.00090504	0.0008629	0.034141	-0.33963	0.16031	-	-	-	-	-	-	-	APOB	p.Cys478Tyr	missense	Yes	-	-	-	-
TG	Novel	rs185081816	4	110638871	A	T	120330	466	0.0019363	0.001959	0.24999	0.046411	7.2039e-08	21545	75	0.0017405	0.001814	0.014138	0.28391	0.11569	-	-	-	-	-	-	-	PLA2G12A	-	splice acceptor	Yes	0.014138	0.002	0.00128205	0
TG	Novel	rs1800011	8	19813438	A	G	120230	596	0.0024786	0.002521	0.33023	0.040981	7.82e-16	21549	102	0.0023667	0.002323	0.0030939	0.29365	0.099254	-	-	-	-	-	-	-	LPL	p.Ala288Thr	missense	Yes	0.000992063	0	-	-
TG	Novel	rs117864209	11	116633763	T	C	120280	2095	0.0087088	0.008659	-0.14078	0.021962	1.46e-10	21530	384	0.0089178	0.008945	0.0040741	-0.14719	0.051236	X	0.34329	0.27601	0.21358	13	5.9502e-05	109240	BUD13	p.Arg181His	missense	No	0.00396825	0	0.000642674	0.000326115
TG	Novel	rs13306173	11	116692595	T	G	120240	1476	0.0061376	0.006132	-0.18063	0.026182	5.2685e-12	21531	282	0.0065487	0.00642	0.079693	-0.10507	0.059955	-	-	-	-	-	-	-	APOA4	p.Ala60Asp	missense	Yes	0.000992063	0	0.000641026	0
TG	Known	rs147210663	11	116701560	A	G	115660	173	0.0007479	0.000752	-0.82853	0.076108	1.3818e-27	21547	32	0.00074256	0.000708	1.8304e-06	-0.8441	0.17686	O	-0.78291	0.12848	1.1072e-09	60	0.0002746	109250	APOC3	p.Ala43Thr,p.Ala61Thr	missense	Yes	0	0	0	0.000195135
TG	Novel	rs121918381	11	116703580	G	A	120260	412	0.0017129	0.001702	-0.35065	0.04923	1.0649e-12	21537	74	0.001718	0.001704	0.032359	-0.24926	0.11647	-	-	-	-	-	-	-	APOC3	p.Thr94Ala,p.Thr112Ala	missense	Yes	0.000992063	0	-	-
TG	Novel	rs17848833	12	109690842	T	C	120290	288	0.0011971	0.001208	-0.41589	0.05899	1.7972e-12	21541	62	0.0014391	0.001461	0.00017236	-0.47769	0.12715	-	-	-	-	-	-	-	ACACB	p.Thr1975Ile,p.Thr641Ile,p.Thr642Ile,p.Thr1905Ile	missense	Yes	0.000992063	0	0	6.48424e-05
TG	Novel	rs762127321	17	40723584	G	T	120210	656	0.0027285	0.002745	0.23446	0.039142	2.106e-09	21511	75	0.0017433	0.001773	0.3586	0.10617	0.11565	-	-	-	-	-	-	-	MLX	p.Ile287Ser,p.Ile233Ser,p.Ile203Ser	missense	No	-	-	0.00128205	0
TG	Novel	rs397509327	17	41246724	T	C	120260	546	0.0022701	0.00231	0.32404	0.042889	4.2103e-14	21538	90	0.0020893	0.002147	0.14293	0.15479	0.10566	-	-	-	-	-	-	-	BRCA1	p.Gly275Asp,p.Gly228Asp	missense	No	-	-	0.000641026	0
TG	Novel	rs1255689377	19	11352120	A	G	120250	105	0.00043658	0.0004215	-0.54799	0.097627	1.9921e-08	21541	21	0.00048744	0.0004647	5.5627e-05	-0.88016	0.21832	-	-	-	-	-	-	-	ANGPTL8	-	splice acceptor	Yes	5.56e-05	-	-	-
TC	Novel	rs759250273	1	55523798	G	A	120380	781	0.0032438	0.003234	-0.26424	0.035842	1.6873e-13	21568	125	0.0028978	0.00279	0.0069062	-0.2423	0.089689	-	-	-	-	-	-	-	PCSK9	p.Ile224Val,p.Ile424Val	missense	Yes	-	-	-	-
TC	Known	rs117711462	1	93159927	A	G	120510	1598	0.0066304	0.006748	0.24332	0.025157	4.048e-22	21586	292	0.0067636	0.006792	2.0035e-06	0.27898	0.058679	O	0.4531	0.13445	0.00075208	55	0.00025155	109320	EVI5	p.Arg354Cys	missense	No	0.00396825	0	0.00897436	0.000259673
TC	Known	rs376825639	2	21228437	G	A	120420	234	0.00097159	0.0009505	-0.78849	0.065121	1.0001e-33	21562	42	0.00097394	0.0009302	7.435e-05	-0.61176	0.15438	-	-	-	-	-	-	-	APOB	p.Ile3768Thr	missense	Yes	-	-	0	0
TC	Known	rs765052849	2	21252807	T	C	120490	198	0.00082165	0.0007989	-0.83525	0.071082	7.3146e-32	21583	39	0.00090349	0.0008629	3.4954e-05	-0.66313	0.1602	-	-	-	-	-	-	-	APOB	p.Cys478Tyr	missense	Yes	-	-	-	-
TC	Novel	rs199689137	2	44050063	A	G	120420	290	0.0012041	0.001237	0.37579	0.058776	1.6271e-10	21575	53	0.0012283	0.00135	0.0043659	0.39195	0.13749	O	1.0545	0.3323	0.0015066	9	4.1152e-05	109350	ABCG5	p.Arg446*,p.Arg275*,p.Arg51*	stop_gained	Yes	-	-	0.000641849	6.48845e-05
TC	Novel	rs147194762	2	44100999	G	A	120410	1781	0.0073956	0.007438	0.15179	0.023801	1.809e-10	21569	354	0.0082062	0.008413	0.0051764	0.1494	0.05343	O	0.233	0.24924	0.34988	16	7.3158e-05	109350	ABCG8	p.Met429Val	missense	No	0.00694444	0.000994036	0.00256739	0.000194527
TC	Novel	rs139287852	5	156381639	T	C	120480	996	0.0041336	0.00413	0.21155	0.031812	2.9442e-11	21582	164	0.0037995	0.00385	0.0057485	0.21648	0.078374	-	-	-	-	-	-	-	TIMD4	p.Gly63Ser	missense	No	0.00198413	0	-	-
TC	Novel	rs575895978	7	44573423	T	TC	107750	1313	0.0060928	0.006015	-0.20218	0.027785	3.4476e-13	21471	298	0.0069396	0.006828	0.0060092	-0.15972	0.05813	-	-	-	-	-	-	-	NPC1L1	p.Arg732GlnfsTer9	frameshift	Yes	-	-	0.00576923	0
TC	Novel	rs759592756	7	44579661	T	C	112650	748	0.0033201	0.003283	-0.26605	0.036687	4.132e-13	21573	154	0.0035693	0.00352	0.012851	-0.20116	0.080849	O	-0.094844	0.35247	0.78787	8	3.658e-05	109350	NPC1L1	p.Arg112His	missense	Yes	-	-	0	6.48929e-05
TC	Novel	rs138422574	9	107560803	T	C	120450	1837	0.0076258	0.007586	-0.13168	0.02351	2.1365e-08	21577	333	0.0077166	0.007746	0.058712	-0.10439	0.055222	O	-0.022035	0.19188	0.90857	27	0.00012346	109350	ABCA1	p.Val1674Ile	missense	Yes	0.00297619	0.000994036	0.00192308	0.00168568
TC	Novel	rs187652566	9	107584945	A	C	116710	1429	0.006122	0.0061	-0.18152	0.026538	7.9635e-12	21572	277	0.0064204	0.006442	0.012499	-0.15104	0.060467	O	-0.18661	0.2418	0.44027	17	7.7733e-05	109350	ABCA1	p.Cys887Phe	missense	Yes	0.00396825	0	0.000641026	0.000777706
TC	Novel	rs115629050	16	55853545	A	C	120420	2009	0.0083418	0.008272	-0.15786	0.022462	2.1069e-12	21573	367	0.008506	0.008323	0.093108	-0.088157	0.052496	O	-0.0068022	0.012421	0.58395	6646	0.030415	109260	CES1	p.Ala269Ser,p.Ala270Ser	missense	No	0.014881	0.0387674	0.011583	0.0230161
TC	Novel	rs2307227	16	55855361	T	G	120440	1727	0.0071695	0.007093	-0.16758	0.024228	4.6444e-12	21585	308	0.0071346	0.006969	0.081615	-0.099942	0.057389	O	-0.0065601	0.012347	0.59521	6735	0.030804	109320	CES1	p.Asp204Glu,p.Asp203Glu	missense	No	0.014881	0.0387674	0.0121951	0.0231578
TC	Known	rs200990725	19	11217315	T	C	120460	53	0.00022	0.0002505	0.97839	0.13737	1.0654e-12	21584	9	0.00020849	0.0002434	0.0011222	1.0861	0.33333	-	-	-	-	-	-	-	LDLR	p.Arg257Trp,p.Arg216Trp,p.Arg130Trp,p.Arg124Trp,p.Arg342Trp	missense	No	0.00297619	0	0.00128205	0
TC	Novel	rs730882109	19	11227576	T	C	119330	49	0.00020531	0.0002248	1.2383	0.14279	4.2931e-18	21575	11	0.00025492	0.0002435	0.041587	0.61452	0.30157	-	-	-	-	-	-	-	LDLR	p.His415Tyr,p.His583Tyr,p.His456Tyr,p.His542Tyr,p.His668Tyr	missense	No	-	-	0.0012837	0
TC	Novel	rs200947707	19	45316838	A	G	120400	1210	0.005025	0.005016	-0.17505	0.028867	1.3311e-09	21571	213	0.0049372	0.004893	0.01018	-0.17692	0.068844	-	-	-	-	-	-	-	BCAM	p.Gly249Ser,p.Gly228Ser,p.Gly49Ser	missense	Yes	0.00595238	0	0.00449294	6.49098e-05
TC	Novel	rs200611066	19	45368740	A	G	120540	1170	0.004853	0.004783	-0.20974	0.029371	9.3202e-13	21591	214	0.0049558	0.004932	0.007887	-0.18251	0.068687	O	-0.15134	0.27651	0.58416	13	5.9443e-05	109350	PVRL2	p.Glu101Lys	missense	No	0.000992063	0	0.000641849	0.000129651
ALT	Novel	rs184131268	8	145094849	A	G	108960	476	0.0021844	0.002251	-0.30571	0.045927	2.8174e-11	20457	63	0.0015398	0.001617	0.055239	-0.2419	0.12618	-	-	-	-	-	-	-	SPATC1	p.Arg84Gln	missense	No	0.00297619	0	0.00321337	0
ALT	Novel	rs201857433	8	145698765	T	C	108780	275	0.0012641	0.001306	-0.52427	0.060359	3.8097e-18	20453	36	0.00088007	0.000864	0.0056184	-0.46203	0.16683	X	0.20682	0.40745	0.61173	6	2.4215e-05	123890	KIFC2	p.Pro817Ser	missense	Yes	0.000992063	0	0	0
ALT	Novel	rs570171561	8	145726670	A	C	108920	994	0.0045631	0.004578	-0.28981	0.031822	8.5867e-20	20435	195	0.0047712	0.004813	0.00041789	-0.2538	0.071915	-	-	-	-	-	-	-	PPP1R16A	p.Pro399His,p.Pro67His	missense	No	-	-	0.00512821	0
ALT	Novel	-	8	145729830	G	T	98798	27	0.00013664	0.0001581	-1.3057	0.19241	1.1597e-11	20450	0	0	0	NA	NA	NA	-	-	-	-	-	-	-	GPT	p.Leu48Arg	missense	Yes	-	-	-	-
ALT	Known	rs200088103	8	145730416	T	C	108820	338	0.001553	0.001624	-1.2305	0.05435	3.232e-113	20420	54	0.0013222	0.001376	1.0834e-10	-0.87956	0.13619	O	-1.0734	0.49901	0.03148	4	1.6143e-05	123890	GPT	p.Arg133Trp	missense	Yes	0.000992063	0	-	-
ALT	Known	rs748547625	8	145730446	T	C	104380	294	0.0014082	0.001534	-1.2801	0.058393	2.7356e-106	20409	53	0.0012984	0.001643	2.292e-23	-1.3685	0.13724	-	-	-	-	-	-	-	GPT	p.Arg143Cys	missense	Yes	-	-	0.00128205	0
ALT	Novel	rs777852066	8	145730692	T	C	108880	282	0.001295	0.001345	-1.1774	0.059523	6.1385e-87	16027	45	0.0014039	0.001584	1.0164e-11	-1.0289	0.1511	-	-	-	-	-	-	-	GPT	p.Pro187Ser	missense	Yes	-	-	-	-
ALT	Novel	rs774117125	8	145731280	A	C	108850	160	0.00073498	0.0007642	-0.8475	0.079077	8.6978e-27	20417	20	0.00048979	0.0004661	0.0035197	-0.65291	0.2237	-	-	-	-	-	-	-	GPT	p.Phe263Leu	missense	Yes	-	-	-	-
AST	Novel	rs142860219	10	101165607	C	T	98454	627	0.0031842	0.00334	-0.22968	0.040076	1.0016e-08	20556	119	0.0028945	0.002876	0.00093252	-0.30433	0.091927	-	-	-	-	-	-	-	GOT1	p.Glu183Gly,p.Glu162Gly	missense	Yes	0.00396825	0	0.00192555	0
AST	Novel	rs145279669	10	101180550	C	T	109100	454	0.0020808	0.002009	-0.61244	0.046992	8.5003e-39	20547	80	0.0019468	0.001948	2.9271e-07	-0.57441	0.11198	-	-	-	-	-	-	-	GOT1	p.Asp44Gly,p.Asp23Gly	missense	Yes	0.00198413	0	-	-
GGT	Novel	rs3746636	20	3673194	T	G	84012	899	0.0053504	0.005285	0.20865	0.033756	6.3953e-10	19503	214	0.0054863	0.005474	0.96539	-0.0029823	0.068731	-	-	-	-	-	-	-	SIGLEC1	p.Ser1335Tyr,p.Ser149Tyr	missense	Yes	0.00396825	0	0.00641026	0
GGT	Novel	rs200724614	22	24583377	G	C	102560	1264	0.0061624	0.006183	0.15874	0.028297	2.0294e-08	19519	227	0.0058148	0.005869	0.12159	0.10338	0.066771	-	-	-	-	-	-	-	SUSD2	p.Pro617Arg	missense	No	0.00297619	0	0.00449871	0

## Sheet: Suppl_Data8
Supplementary Data 8. Previously reported low-frequency or rare variants associated with biochemical traits
Association results were retrieved from previous publications. Only low-frequency (MAF 1-5%) or rare (MAF < 1%) variants were selected. Chromosomal positions were based on hg19.
CHR	POS	Other Allele	Effect Allele	ID	Trait	BETA	SE	P	MAF	Consequence	Gene Symbol	Cohort or Race	PMID
1	151804213	G	A	rs17582155	GGT	0.2292	0.0219	1.58e-25	0.00308272	stop_gained	RORC	UK Biobank	33462484
6	49604368	C	T	Affx-80229810	HbA1c	-0.7954	0.0808	7.15e-23	0.000232894	splice_donor_variant	RHAG	UK Biobank	33462484
11	14865399	C	T	rs150090666	HDL	0.3981	0.0387	8.55e-25	0.00109164	stop_gained	PDE3B	UK Biobank	33462484
11	14865399	C	T	rs150090666	TG	-0.4315	0.0372	4.1e-31	0.00109164	stop_gained	PDE3B	UK Biobank	33462484
11	116661122	G	A	rs149808404	TG	0.8253	0.1139	4.39e-13	0.000105393	stop_gained	APOA5	UK Biobank	33462484
11	116661656	G	A	rs201079485	HDL	-0.5502	0.0731	5.37e-14	0.000292133	stop_gained	APOA5	UK Biobank	33462484
11	116661656	G	A	rs201079485	TG	0.9193	0.0705	8.01e-39	0.000292133	stop_gained	APOA5	UK Biobank	33462484
15	58838103	A	ACG	Affx-52354612	HDL	0.5092	0.0558	6.64e-20	0.000521152	frameshift_variant	LIPC	UK Biobank	33462484
16	69154835	G	A	Affx-89010789	HDL	-0.3652	0.0555	4.67e-11	0.000515011	stop_gained	CHTF8	UK Biobank	33462484
19	11350874	C	T	rs145464906	HDL	0.4208	0.0586	6.65e-13	0.000461283	stop_gained	ANGPTL8	UK Biobank	33462484
19	11350874	C	T	rs145464906	TG	-0.4836	0.0552	2.07e-18	0.000461283	stop_gained	ANGPTL8	UK Biobank	33462484
20	3687141	C	A	rs150358287	GGT	0.1238	0.0115	5.32e-27	0.0109694	stop_gained	SIGLEC1	UK Biobank	33462484
22	24919586	G	A	rs143493067	GGT	0.335	0.0285	7e-32	0.00178	splice_acceptor_variant	UPB1	UK Biobank	33462484
1	55505647	G	T	rs11591147	LDL	-0.4782	0.0092	0	0.0173829	missense_variant	PCSK9	UK Biobank	33462484
1	55505647	G	T	rs11591147	TC	-0.4371	0.0092	0	0.0173829	missense_variant	PCSK9	UK Biobank	33462484
1	55529187	G	A	rs505151	LDL	-0.0974	0.0065	9.55e-51	0.0314973	missense_variant	PCSK9	UK Biobank	33462484
1	55529187	G	A	rs505151	TC	-0.0865	0.0065	1.86e-40	0.0314973	missense_variant	PCSK9	UK Biobank	33462484
1	109242056	G	A	rs111751551	LDL	-0.0681	0.0115	3.5e-09	0.0108035	missense_variant	PRPF38B	UK Biobank	33462484
1	109704525	C	T	rs74920406	LDL	-0.0359	0.0058	6.46e-10	0.0456206	missense_variant	KIAA1324	UK Biobank	33462484
1	109793077	C	A	rs62623708	LDL	-0.102	0.0155	5.1e-11	0.00597486	missense_variant	CELSR2	UK Biobank	33462484
1	109801345	C	T	rs75237799	LDL	-0.1381	0.0107	2.28e-38	0.0128152	missense_variant	CELSR2	UK Biobank	33462484
1	109801345	C	T	rs75237799	TC	-0.1165	0.0107	7.53e-28	0.0128152	missense_variant	CELSR2	UK Biobank	33462484
1	109840169	C	T	rs76186504	LDL	-0.1175	0.0077	1.75e-52	0.0251652	missense_variant	MYBPHL	UK Biobank	33462484
1	109840169	C	T	rs76186504	TC	-0.0958	0.0077	1.66e-35	0.0251652	missense_variant	MYBPHL	UK Biobank	33462484
1	110050180	C	T	rs150743133	LDL	-0.105	0.0145	4.47e-13	0.00697251	missense_variant	AMIGO1	UK Biobank	33462484
1	110050180	C	T	rs150743133	TC	-0.0937	0.0145	1.01e-10	0.00697251	missense_variant	AMIGO1	UK Biobank	33462484
1	150551327	G	A	rs11580946	ALT	-0.0737	0.0095	9.64e-15	0.0164767	missense_variant	MCL1	UK Biobank	33462484
1	150551327	G	A	rs11580946	GGT	-0.0864	0.0095	1.14e-19	0.0164767	missense_variant	MCL1	UK Biobank	33462484
1	158583604	C	A	rs201514157	HbA1c	-0.4654	0.0436	1.35e-26	0.000833702	missense_variant	SPTA1	UK Biobank	33462484
1	158637728	T	C	rs148912436	HbA1c	-0.0753	0.0116	1e-10	0.0112092	missense_variant	SPTA1	UK Biobank	33462484
1	220101499	G	A	rs188273166	HDL	-0.2352	0.0361	7.45e-11	0.00123434	missense_variant	SLC30A10	UK Biobank	33462484
1	220101499	G	A	rs188273166	ALT	0.3187	0.0344	2.18e-20	0.00123434	missense_variant	SLC30A10	UK Biobank	33462484
1	220101499	G	A	rs188273166	AST	0.3912	0.0345	7.65e-30	0.00123434	missense_variant	SLC30A10	UK Biobank	33462484
2	21224853	C	T	Affx-36285418	TG	-0.0541	0.0065	7.08e-17	0.0357408	missense_variant	APOB	UK Biobank	33462484
2	21224853	C	T	Affx-36285418	LDL	-0.038	0.0065	4.81e-09	0.0357408	missense_variant	APOB	UK Biobank	33462484
2	21224853	C	T	Affx-36285418	HDL	0.0519	0.0068	1.73e-14	0.0357408	missense_variant	APOB	UK Biobank	33462484
2	21229068	G	A	rs12713559	TC	0.3502	0.0365	9.52e-22	0.00111942	missense_variant	APOB	UK Biobank	33462484
2	21229068	G	A	rs12713559	LDL	0.3912	0.0366	1.06e-26	0.00111942	missense_variant	APOB	UK Biobank	33462484
2	21233972	T	C	rs533617	LDL	-0.1631	0.0061	1.09e-155	0.0397528	missense_variant	APOB	UK Biobank	33462484
2	21233972	T	C	rs533617	TC	-0.132	0.0061	9.92e-103	0.0397528	missense_variant	APOB	UK Biobank	33462484
2	21233972	T	C	rs533617	TG	-0.1065	0.0061	2.13e-67	0.0397528	missense_variant	APOB	UK Biobank	33462484
2	21233972	T	C	rs533617	HDL	0.0889	0.0064	1.22e-43	0.0397528	missense_variant	APOB	UK Biobank	33462484
2	21233999	T	C	rs1801699	LDL	0.0583	0.0086	1.61e-11	0.0198381	missense_variant	APOB	UK Biobank	33462484
2	21249716	C	T	rs12691202	LDL	-0.1314	0.0062	4.09e-99	0.0393881	missense_variant	APOB	UK Biobank	33462484
2	21249716	C	T	rs12691202	TC	-0.1214	0.0062	3.55e-85	0.0393881	missense_variant	APOB	UK Biobank	33462484
2	21364562	C	T	rs113588790	TC	0.0876	0.0061	8.1e-47	0.0410973	missense_variant	TDRD15	UK Biobank	33462484
2	21364562	C	T	rs113588790	LDL	0.1009	0.0061	1.74e-61	0.0410973	missense_variant	TDRD15	UK Biobank	33462484
2	27590666	C	T	rs41288829	TG	0.0757	0.0075	6.01e-24	0.0266723	missense_variant	EIF2B4	UK Biobank	33462484
2	43927374	A	G	rs115528845	HbA1c	-0.0561	0.0092	8.96e-10	0.018748	missense_variant	PLEKHH2	UK Biobank	33462484
2	44040341	A	G	rs150401285	LDL	0.2499	0.0375	2.65e-11	0.00107137	missense_variant	ABCG5	UK Biobank	33462484
2	44040341	A	G	rs150401285	TC	0.2516	0.0374	1.82e-11	0.00107137	missense_variant	ABCG5	UK Biobank	33462484
2	44055163	C	T	rs141828689	TC	0.2021	0.0321	3.11e-10	0.00133403	missense_variant	ABCG5	UK Biobank	33462484
2	44055163	C	T	rs141828689	LDL	0.2134	0.0321	3.1e-11	0.00133403	missense_variant	ABCG5	UK Biobank	33462484
2	169707506	T	C	rs112438419	Glucose	-0.1002	0.015	2.42e-11	0.0070561	missense_variant	NOSTRIN	UK Biobank	33462484
2	169763262	C	T	rs138726309	Glucose	-0.25	0.0241	3.81e-25	0.00279905	missense_variant	G6PC2	UK Biobank	33462484
2	169763262	C	T	rs138726309	HbA1c	-0.1811	0.0236	1.69e-14	0.00279905	missense_variant	G6PC2	UK Biobank	33462484
2	169764141	A	C	rs2232323	Glucose	-0.2607	0.016	6.82e-60	0.00588555	missense_variant	G6PC2	UK Biobank	33462484
2	169764141	A	C	rs2232323	HbA1c	-0.1831	0.0156	1.05e-31	0.00588555	missense_variant	G6PC2	UK Biobank	33462484
2	169764491	T	C	rs2232326	Glucose	-0.2783	0.03	1.69e-20	0.00167488	missense_variant	G6PC2	UK Biobank	33462484
3	49740895	A	G	rs35726701	HbA1c	0.0817	0.0085	1.09e-21	0.0211181	missense_variant	RNF123	UK Biobank	33462484
3	155546124	C	T	rs138283229	TC	0.1048	0.0171	8.82e-10	0.00524293	missense_variant	SLC33A1	UK Biobank	33462484
3	171442535	C	A	rs149535568	HbA1c	0.1362	0.0232	4.26e-09	0.00290212	missense_variant	PLD1	UK Biobank	33462484
4	8235220	C	A	rs111285143	AST	0.081	0.0131	6.36e-10	0.00836723	missense_variant	SH3TC1	UK Biobank	33462484
4	69962375	T	C	rs61361928	TC	-0.0997	0.0161	6.76e-10	0.00564301	missense_variant	UGT2B7	UK Biobank	33462484
4	69962375	T	C	rs61361928	LDL	-0.0954	0.0162	3.6e-09	0.00564301	missense_variant	UGT2B7	UK Biobank	33462484
4	100239319	T	C	rs1229984	TC	0.0645	0.0078	1.08e-16	0.022466	missense_variant	ADH1B	UK Biobank	33462484
4	100239319	T	C	rs1229984	LDL	0.0774	0.0078	2.51e-23	0.022466	missense_variant	ADH1B	UK Biobank	33462484
4	100532602	G	A	rs113337987	LDL	-0.066	0.0085	6.13e-15	0.0199573	missense_variant	MTTP	UK Biobank	33462484
4	100532602	G	A	rs113337987	TC	-0.0624	0.0085	1.5e-13	0.0199573	missense_variant	MTTP	UK Biobank	33462484
4	110638764	A	G	rs41278045	HDL	-0.1845	0.0312	3.2e-09	0.00170616	missense_variant	PLA2G12A	UK Biobank	33462484
4	110638764	A	G	rs41278045	TG	0.2132	0.0299	9.58e-13	0.00170616	missense_variant	PLA2G12A	UK Biobank	33462484
5	14751305	C	T	rs146886108	Glucose	-0.1073	0.015	8.88e-13	0.00714449	missense_variant	ANKH	UK Biobank	33462484
5	14751305	C	T	rs146886108	HbA1c	-0.1681	0.0146	1.47e-30	0.00714449	missense_variant	ANKH	UK Biobank	33462484
6	160557643	C	T	rs2282143	TG	-0.0638	0.009	1.31e-12	0.0155062	missense_variant	SLC22A1	UK Biobank	33462484
6	160557643	C	T	rs2282143	TC	0.0985	0.009	6.08e-28	0.0155062	missense_variant	SLC22A1	UK Biobank	33462484
6	160557643	C	T	rs2282143	LDL	0.1094	0.009	4.84e-34	0.0155062	missense_variant	SLC22A1	UK Biobank	33462484
6	160831796	G	A	rs151135411	TC	0.327	0.0413	2.59e-15	0.000868401	missense_variant	SLC22A3	UK Biobank	33462484
6	160831796	G	A	rs151135411	LDL	0.355	0.0414	1.09e-17	0.000868401	missense_variant	SLC22A3	UK Biobank	33462484
6	160961137	T	C	rs3798220	TG	-0.0921	0.009	1.02e-24	0.0184622	missense_variant	LPA	UK Biobank	33462484
6	160961137	T	C	rs3798220	TC	0.1367	0.009	1.62e-52	0.0184622	missense_variant	LPA	UK Biobank	33462484
6	160961137	T	C	rs3798220	LDL	0.1567	0.009	2.55e-68	0.0184622	missense_variant	LPA	UK Biobank	33462484
7	2296552	A	G	rs144787122	LDL	0.1584	0.0198	1.06e-15	0.00387358	missense_variant	SNX8	UK Biobank	33462484
7	2296552	A	G	rs144787122	TC	0.1752	0.0197	6.66e-19	0.00387358	missense_variant	SNX8	UK Biobank	33462484
7	44578500	G	A	rs35803101	LDL	-0.129	0.0184	2.31e-12	0.00437783	missense_variant	NPC1L1	UK Biobank	33462484
7	44578500	G	A	rs35803101	TC	-0.1144	0.0184	4.92e-10	0.00437783	missense_variant	NPC1L1	UK Biobank	33462484
7	87060844	C	T	rs45575636	ALT	0.088	0.013	1.38e-11	0.00878153	missense_variant	ABCB4	UK Biobank	33462484
7	100228655	G	T	rs41303495	HbA1c	-0.0976	0.0154	2.45e-10	0.00649921	missense_variant	TFR2	UK Biobank	33462484
7	142651354	G	A	rs8176059	HbA1c	-0.071	0.0117	1.1e-09	0.0113003	missense_variant	KEL	UK Biobank	33462484
7	143080060	A	T	rs11978404	GGT	0.0415	0.0065	1.38e-10	0.0306958	missense_variant	ZYX	UK Biobank	33462484
8	19805708	G	A	rs1801177	HDL	-0.2059	0.0094	4.43e-106	0.0172788	missense_variant	LPL	UK Biobank	33462484
8	19805708	G	A	rs1801177	TG	0.1729	0.009	2.94e-82	0.0172788	missense_variant	LPL	UK Biobank	33462484
8	19811733	G	A	rs118204057	HDL	-0.9078	0.0572	8.77e-57	0.000483675	missense_variant	LPL	UK Biobank	33462484
8	19811733	G	A	rs118204057	TG	0.6898	0.0549	3.29e-36	0.000483675	missense_variant	LPL	UK Biobank	33462484
8	19813529	A	G	rs268	HDL	-0.2972	0.0094	6.56e-220	0.0186287	missense_variant	LPL	UK Biobank	33462484
8	19813529	A	G	rs268	TG	0.2466	0.009	6.42e-166	0.0186287	missense_variant	LPL	UK Biobank	33462484
8	41543675	G	A	rs34664882	HbA1c	-0.1524	0.0067	2.69e-113	0.0346961	missense_variant	ANK1	UK Biobank	33462484
8	41575677	G	A	rs142626656	HbA1c	-0.2876	0.0337	1.59e-17	0.00136931	missense_variant	ANK1	UK Biobank	33462484
8	145729793	G	A	rs145331563	ALT	-1.2395	0.0667	3.5e-77	0.000322214	missense_variant	GPT	UK Biobank	33462484
8	145730018	G	A	rs138238489	ALT	-0.2847	0.0467	1.08e-09	0.000673808	missense_variant	GPT	UK Biobank	33462484
8	145732180	G	C	rs147998249	ALT	-1.2794	0.0289	0	0.001716	missense_variant	GPT	UK Biobank	33462484
8	145740375	C	T	rs35842750	ALT	-0.1939	0.0314	6.73e-10	0.000285186	missense_variant	RECQL4	UK Biobank	33462484
8	145771154	C	T	rs11994207	ALT	-0.264	0.0222	1.37e-32	0.00280519	missense_variant	ARHGAP39	UK Biobank	33462484
8	145948440	T	C	rs61732715	ALT	-0.0386	0.0063	8.3e-10	0.0381702	missense_variant	ZNF251	UK Biobank	33462484
9	21970916	C	T	rs3731249	HbA1c	-0.0511	0.0076	1.73e-11	0.0269152	missense_variant	CDKN2A	UK Biobank	33462484
9	107560784	C	T	rs150125857	HDL	-0.4661	0.0481	3.22e-22	0.000703245	missense_variant	ABCA1	UK Biobank	33462484
9	107578620	G	A	rs76881554	HDL	-0.2083	0.0287	4.1e-13	0.00200254	missense_variant	ABCA1	UK Biobank	33462484
9	107579632	C	G	rs33918808	TC	0.0451	0.0067	2.28e-11	0.0300145	missense_variant	ABCA1	UK Biobank	33462484
9	107579632	C	G	rs33918808	HDL	0.0542	0.007	1.48e-14	0.0300145	missense_variant	ABCA1	UK Biobank	33462484
9	107589255	C	T	rs2066718	TC	0.0496	0.0069	8.11e-13	0.0279081	missense_variant	ABCA1	UK Biobank	33462484
9	107589255	C	T	rs2066718	HDL	0.1073	0.0072	1.41e-49	0.0279081	missense_variant	ABCA1	UK Biobank	33462484
9	107646756	G	A	rs145183203	HDL	-0.2357	0.0342	5.55e-12	0.00134787	missense_variant	ABCA1	UK Biobank	33462484
9	111679940	T	C	rs17853166	Glucose	-0.0478	0.008	2.5e-09	0.02552	missense_variant	ELP1	UK Biobank	33462484
10	17891606	C	G	rs138163581	AST	0.2074	0.0194	1.16e-26	0.00312768	missense_variant	MRC1L1	UK Biobank	33462484
10	18122661	C	T	rs150024976	AST	0.3281	0.0386	1.9e-17	0.0010195	missense_variant	MRC1	UK Biobank	33462484
10	52573772	C	T	rs41274050	TC	0.0922	0.0121	2.57e-14	0.0101074	missense_variant	A1CF	UK Biobank	33462484
10	52573772	C	T	rs41274050	LDL	0.0935	0.0121	1.18e-14	0.0101074	missense_variant	A1CF	UK Biobank	33462484
10	52573772	C	T	rs41274050	TG	0.1265	0.0121	1.53e-25	0.0101074	missense_variant	A1CF	UK Biobank	33462484
10	52573772	C	T	rs41274050	GGT	0.0887	0.0121	2.36e-13	0.0101074	missense_variant	A1CF	UK Biobank	33462484
10	71020932	A	G	rs148886636	HbA1c	-0.2706	0.0379	8.9e-13	0.00108895	missense_variant	HKDC1	UK Biobank	33462484
[truncated: 276 more rows]

## Sheet: Suppl_Data9
Supplementary Data 9. Conditional analysis results for common and rare variants
[truncated: 129 more rows]

[truncated: 15 more sheets: Suppl_Data10, Suppl_Data11, Suppl_Data12, Suppl_Data13, Suppl_Data14, Suppl_Data15, Suppl_Data16, Suppl_Data17, Suppl_Data18, Suppl_Data19, Suppl_Data20, Suppl_Data21, Suppl_Data22, Suppl_Data23, Suppl_Data24]
